# Supplementary material for: Piperazine-1,4-diium bis­(pyridine-2,6-dicarboxyl­ato-κ3 O 2,N,O 6)cobaltate(II) tetra­hydrate
Source: Acta Crystallogr Sect E Struct Rep Online. 2011 Jun 25;67(Pt 7):m985–6. doi: 10.1107/S1600536811023518 (PMC3151836; doi:10.1107/S1600536811023518)
Supplement: Supplementary file 1 [file e-67-0m985-sup1.cif]

##############################################################################
#                                                                            #
# This CIF contains the data in a paper accepted for publication in          #
# Acta Crystallographica Section E. It conforms to the requirements of       #
# Notes for Authors for Acta Crystallographica Section E, and has been       #
# peer reviewed under the auspices of the IUCr Commission on Journals.       #
#                                                                            #
# Full details of the Crystallographic Information File format               #
# are given in the paper "The Crystallographic Information File (CIF):       #
# a New Standard Archive File for Crystallography" by S. R. Hall, F. H.      #
# Allen and I. D. Brown [Acta Cryst. (1991), A47, 655-685].                  #
#                                                                            #
# The current version of the core CIF dictionary is obtainable from          #
# ftp://ftp.iucr.org/pub/cif_core.dic.                                       #
#                                                                            #
# Software is freely available for graphical display of the structure(s)     #
# in this CIF. For information consult the CIF software page                 #
# http://www.iucr.org/resources/cif/software.                                #
#                                                                            #
# This file may be used for bona fide research purposes within the           #
# scientific community so long as proper attribution is given to the journal # 
# article from which it was obtained.                                        #
#                                                                            #
##############################################################################
data_I
_audit_creation_method     SHELXL-97
_chemical_name_systematic
;
Piperazine-1,4-diium bis(pyridine-2,6-dicarboxylato-
\k^3^<i>O</i>^2^,<i>N</i>,<i>O</i>^6^)cobaltate(II) tetrahydrate
;
_chemical_name_common     ?
_chemical_formula_moiety     'C4 H12 N2 2+, C14 H6 Co N2 O8 2-, 4(H2 O)'
_chemical_formula_sum     'C18 H26 Co N4 O12'
_chemical_formula_iupac     '(C4 H12 N2) [Co (C7 H3 N O4)2], 4H2 O'
_chemical_formula_weight     549.36
_chemical_melting_point     ?
_symmetry_cell_setting     monoclinic
_symmetry_space_group_name_H-M     'P 21/n'
_symmetry_space_group_name_Hall     '-P 2yn'
loop_
    _symmetry_equiv_pos_as_xyz
    'x, y, z'
    '-x+1/2, y+1/2, -z+1/2'
    '-x, -y, -z'
    'x-1/2, -y-1/2, z-1/2'
_cell_length_a     7.9537(16)
_cell_length_b     13.420(3)
_cell_length_c     21.004(4)
_cell_angle_alpha     90.00
_cell_angle_beta     90.55(3)
_cell_angle_gamma     90.00
_cell_volume     2241.8(8)
_cell_formula_units_Z     4
_cell_measurement_reflns_used     6018
_cell_measurement_theta_min     2.46
_cell_measurement_theta_max     29.14
_cell_measurement_temperature     150(2)
_exptl_crystal_description     plate
_exptl_crystal_colour     pink
_exptl_crystal_size_max     0.5
_exptl_crystal_size_mid     0.4
_exptl_crystal_size_min     0.15
_exptl_crystal_density_diffrn     1.628
_exptl_crystal_density_meas     ?
_exptl_crystal_density_method     'not measured'
_exptl_crystal_F_000     1140
_exptl_absorpt_coefficient_mu     0.839
_exptl_absorpt_correction_type     numerical
_exptl_absorpt_process_details     'shape of crystal determined optically'
_exptl_absorpt_correction_T_min     0.670
_exptl_absorpt_correction_T_max     0.878
_exptl_special_details
;
;
_diffrn_ambient_temperature     150(2)
_diffrn_radiation_type     MoK\a
_diffrn_radiation_wavelength     0.71073
_diffrn_radiation_source     'fine-focus sealed tube'
_diffrn_radiation_monochromator     graphite
_diffrn_measurement_device_type     'Stoe IPDS 2T'
_diffrn_measurement_method     'rotation method'
_diffrn_detector_area_resol_mean     '0.15 mm'
_diffrn_reflns_number     15339
_diffrn_reflns_av_R_equivalents     0.0377
_diffrn_reflns_av_sigmaI/netI     0.0296
_diffrn_reflns_theta_min     2.46
_diffrn_reflns_theta_max     29.14
_diffrn_reflns_theta_full     29.14
_diffrn_measured_fraction_theta_max     0.996
_diffrn_measured_fraction_theta_full     0.996
_diffrn_reflns_limit_h_min     -10
_diffrn_reflns_limit_h_max     10
_diffrn_reflns_limit_k_min     -16
_diffrn_reflns_limit_k_max     18
_diffrn_reflns_limit_l_min     -24
_diffrn_reflns_limit_l_max     28
_diffrn_standards_number     ?
_diffrn_standards_interval_count     ?
_diffrn_standards_interval_time     ?
_diffrn_standards_decay_%     ?
_refine_special_details
;
Refinement of <i>F</i>^2^ against ALL reflections. The weighted <i>R</i>-factor
<i>wR</i> and goodness of fit <i>S</i> are based on <i>F</i>^2^, conventional
<i>R</i>-factors <i>R</i> are based on <i>F</i>, with <i>F</i> set to zero for
negative <i>F</i>^2^. The threshold expression of <i>F</i>^2^ >
\s(<i>F</i>^2^) is used only for calculating <i>R</i>-factors(gt) <i>etc</i>.
and is not relevant to the choice of reflections for refinement.
<i>R</i>-factors based on <i>F</i>^2^ are statistically about twice as large
as those based on <i>F</i>, and <i>R</i>- factors based on ALL data will be
even larger.
;
_reflns_number_total     6018
_reflns_number_gt     5226
_reflns_threshold_expression     I>2\s(I)
_refine_ls_structure_factor_coef     Fsqd
_refine_ls_matrix_type     full
_refine_ls_R_factor_all     0.0430
_refine_ls_R_factor_gt     0.0340
_refine_ls_wR_factor_gt     0.0743
_refine_ls_wR_factor_ref     0.0774
_refine_ls_goodness_of_fit_ref     1.068
_refine_ls_restrained_S_all     1.068
_refine_ls_number_reflns     6018
_refine_ls_number_parameters     364
_refine_ls_number_restraints     0
_refine_ls_hydrogen_treatment     mixed
_refine_ls_weighting_scheme     calc
_refine_ls_weighting_details
         'calc w=1/[\s^2^(Fo^2^)+(0.0326P)^2^+1.2111P] where P=(Fo^2^+2Fc^2^)/3'
_atom_sites_solution_hydrogens     geom
_atom_sites_solution_primary     direct
_atom_sites_solution_secondary     difmap
_refine_ls_shift/su_max     0.001
_refine_ls_shift/su_mean     0.000
_refine_diff_density_max     0.476
_refine_diff_density_min     -0.326
_refine_ls_extinction_method     none
_refine_ls_extinction_coef     ?
loop_
    _atom_type_symbol
    _atom_type_description
    _atom_type_scat_dispersion_real
    _atom_type_scat_dispersion_imag
    _atom_type_scat_source
    'C' 'C' 0.0033 0.0016
                         'International Tables Vol C Tables 4.2.6.8 and 6.1.1.4'
    'H' 'H' 0.0000 0.0000
                         'International Tables Vol C Tables 4.2.6.8 and 6.1.1.4'
    'N' 'N' 0.0061 0.0033
                         'International Tables Vol C Tables 4.2.6.8 and 6.1.1.4'
    'O' 'O' 0.0106 0.0060
                         'International Tables Vol C Tables 4.2.6.8 and 6.1.1.4'
    'Co' 'Co' 0.3494 0.9721
                         'International Tables Vol C Tables 4.2.6.8 and 6.1.1.4'
_computing_data_collection     'X-AREA (Stoe & Cie, 2005)'
_computing_cell_refinement     'X-AREA (Stoe & Cie, 2005)'
_computing_data_reduction     'X-AREA (Stoe & Cie, 2005)'
_computing_structure_solution     'SHELXS97 (Sheldrick, 2008)'
_computing_structure_refinement     'SHELXL97 (Sheldrick, 2008)'
_computing_molecular_graphics     'ORTEP-3 for Windows (Farrugia, 1997)'
_computing_publication_material
                'WinGX (Farrugia, 1999) and enCIFer (Allen <i>et al.</i>, 2004)'
loop_
    _atom_site_type_symbol
    _atom_site_label
    _atom_site_fract_x
    _atom_site_fract_y
    _atom_site_fract_z
    _atom_site_U_iso_or_equiv
    _atom_site_adp_type
    _atom_site_calc_flag
    _atom_site_refinement_flags
    _atom_site_occupancy
    _atom_site_symmetry_multiplicity
    _atom_site_disorder_assembly
    _atom_site_disorder_group
    O O10 0.26226(16) 0.55638(11) 0.28084(7) 0.0288(3) Uani d . 1 1 . .
    Co Co1 0.73056(2) 0.745668(14) 0.504511(9) 0.01278(6) Uani d . 1 1 . .
    C C18 1.08242(19) 0.81672(13) 0.23202(8) 0.0195(3) Uani d . 1 1 . .
    H H18A 1.1280 0.7659 0.2043 0.023 Uiso calc R 1 1 . .
    H H18B 1.1624 0.8712 0.2344 0.023 Uiso calc R 1 1 . .
    C C16 0.76380(18) 0.73170(12) 0.26866(7) 0.0173(3) Uani d . 1 1 . .
    H H16A 0.6828 0.6777 0.2667 0.021 Uiso calc R 1 1 . .
    H H16B 0.7185 0.7836 0.2957 0.021 Uiso calc R 1 1 . .
    C C15 0.92728(19) 0.69397(11) 0.29675(7) 0.0176(3) Uani d . 1 1 . .
    H H15A 0.9091 0.6714 0.3400 0.021 Uiso calc R 1 1 . .
    H H15B 0.9670 0.6378 0.2720 0.021 Uiso calc R 1 1 . .
    C C17 0.9172(2) 0.85410(12) 0.20509(8) 0.0197(3) Uani d . 1 1 . .
    H H17A 0.8759 0.9083 0.2311 0.024 Uiso calc R 1 1 . .
    H H17B 0.9339 0.8793 0.1623 0.024 Uiso calc R 1 1 . .
    N N4 0.79141(16) 0.77200(10) 0.20359(6) 0.0165(2) Uani d . 1 1 . .
    N N3 1.05640(16) 0.77441(11) 0.29680(6) 0.0175(3) Uani d . 1 1 . .
    O O5 0.91680(15) 0.73565(8) 0.58111(5) 0.0206(2) Uani d . 1 1 . .
    N N1 0.71594(14) 0.89536(9) 0.51050(6) 0.0128(2) Uani d . 1 1 . .
    O O4 0.53764(14) 0.77007(8) 0.57578(5) 0.0188(2) Uani d . 1 1 . .
    O O2 0.89349(14) 0.79723(8) 0.43015(5) 0.0191(2) Uani d . 1 1 . .
    O O8 0.57909(14) 0.68290(8) 0.42961(5) 0.0187(2) Uani d . 1 1 . .
    C C7 0.53098(18) 0.85856(11) 0.59591(7) 0.0145(3) Uani d . 1 1 . .
    C C6 0.62806(17) 0.93522(11) 0.55788(7) 0.0132(3) Uani d . 1 1 . .
    C C9 0.86203(17) 0.56523(11) 0.56247(7) 0.0128(3) Uani d . 1 1 . .
    C C13 0.69018(17) 0.53516(11) 0.47424(7) 0.0124(3) Uani d . 1 1 . .
    O O3 0.44917(14) 0.88780(9) 0.64298(5) 0.0190(2) Uani d . 1 1 . .
    O O1 0.95932(14) 0.93309(8) 0.37446(5) 0.0188(2) Uani d . 1 1 . .
    O O7 0.51331(14) 0.53761(9) 0.38257(6) 0.0218(2) Uani d . 1 1 . .
    N N2 0.76472(14) 0.59801(9) 0.51494(6) 0.0116(2) Uani d . 1 1 . .
    C C14 0.58397(18) 0.58788(11) 0.42379(7) 0.0148(3) Uani d . 1 1 . .
    C C8 0.94256(18) 0.64790(11) 0.60154(7) 0.0149(3) Uani d . 1 1 . .
    C C2 0.80213(17) 0.95197(11) 0.46993(7) 0.0128(3) Uani d . 1 1 . .
    C C5 0.62615(19) 1.03742(11) 0.56736(7) 0.0159(3) Uani d . 1 1 . .
    H H5 0.5664 1.0652 0.6008 0.019 Uiso calc R 1 1 . .
    C C12 0.71303(17) 0.43292(11) 0.47966(7) 0.0147(3) Uani d . 1 1 . .
    H H12 0.6622 0.3892 0.4510 0.018 Uiso calc R 1 1 . .
    C C10 0.88885(18) 0.46439(11) 0.57169(7) 0.0163(3) Uani d . 1 1 . .
    H H10 0.9551 0.4417 0.6054 0.020 Uiso calc R 1 1 . .
    C C1 0.89276(17) 0.89032(11) 0.42059(7) 0.0147(3) Uani d . 1 1 . .
    C C3 0.80328(18) 1.05509(11) 0.47560(7) 0.0151(3) Uani d . 1 1 . .
    H H3 0.8610 1.0946 0.4468 0.018 Uiso calc R 1 1 . .
    C C11 0.81438(18) 0.39770(11) 0.52927(7) 0.0169(3) Uani d . 1 1 . .
    H H11 0.8322 0.3296 0.5340 0.020 Uiso calc R 1 1 . .
    C C4 0.71541(19) 1.09736(11) 0.52577(8) 0.0172(3) Uani d . 1 1 . .
    H H4 0.7165 1.1661 0.5315 0.021 Uiso calc R 1 1 . .
    O O9 0.37881(15) 0.76948(10) 0.33746(7) 0.0244(3) Uani d . 1 1 . .
    O O6 1.02757(14) 0.62407(9) 0.64909(6) 0.0223(2) Uani d . 1 1 . .
    O O11 0.9680(2) 0.87887(11) 0.67821(7) 0.0312(3) Uani d . 1 1 . .
    O O12 0.46115(18) 0.06341(10) 0.71858(6) 0.0260(3) Uani d . 1 1 . .
    H H3B 1.157(3) 0.7514(16) 0.3122(11) 0.029(6) Uiso d . 1 1 . .
    H H4B 0.828(3) 0.7228(18) 0.1787(11) 0.029(6) Uiso d . 1 1 . .
    H H3A 1.022(3) 0.8243(18) 0.3232(11) 0.031(6) Uiso d . 1 1 . .
    H H4A 0.694(3) 0.7923(19) 0.1846(11) 0.034(6) Uiso d . 1 1 . .
    H H9B 0.437(3) 0.7419(18) 0.3625(12) 0.031(6) Uiso d . 1 1 . .
    H H10B 0.324(4) 0.561(2) 0.3103(15) 0.050(8) Uiso d . 1 1 . .
    H H10A 0.321(3) 0.582(2) 0.2501(14) 0.051(8) Uiso d . 1 1 . .
    H H9A 0.432(4) 0.815(2) 0.3200(14) 0.052(8) Uiso d . 1 1 . .
    H H12A 0.508(3) 0.050(2) 0.7517(14) 0.051(8) Uiso d . 1 1 . .
    H H12B 0.464(3) 0.013(2) 0.6991(14) 0.045(8) Uiso d . 1 1 . .
    H H11B 0.950(3) 0.838(2) 0.6492(14) 0.046(7) Uiso d . 1 1 . .
    H H11A 0.989(3) 0.929(2) 0.6591(13) 0.046(7) Uiso d . 1 1 . .
loop_
    _atom_site_aniso_label
    _atom_site_aniso_U_11
    _atom_site_aniso_U_22
    _atom_site_aniso_U_33
    _atom_site_aniso_U_12
    _atom_site_aniso_U_13
    _atom_site_aniso_U_23
    O10 0.0222(6) 0.0391(8) 0.0252(7) -0.0005(5) -0.0045(5) 0.0017(6)
    Co1 0.01592(9) 0.00943(9) 0.01298(10) 0.00047(7) -0.00079(6) 0.00003(7)
    C18 0.0185(7) 0.0244(8) 0.0158(7) -0.0038(6) 0.0021(5) -0.0007(6)
    C16 0.0154(6) 0.0188(7) 0.0177(7) 0.0008(5) 0.0014(5) -0.0008(5)
    C15 0.0211(7) 0.0161(7) 0.0156(7) 0.0040(5) -0.0001(5) 0.0027(5)
    C17 0.0262(8) 0.0165(7) 0.0165(7) -0.0008(6) -0.0016(6) 0.0040(6)
    N4 0.0158(6) 0.0190(6) 0.0147(6) 0.0039(5) -0.0044(5) 0.0003(5)
    N3 0.0149(6) 0.0247(7) 0.0128(6) 0.0044(5) -0.0024(5) -0.0024(5)
    O5 0.0275(6) 0.0138(5) 0.0202(5) -0.0027(4) -0.0086(4) -0.0010(4)
    N1 0.0126(5) 0.0118(5) 0.0140(6) 0.0001(4) 0.0003(4) 0.0004(4)
    O4 0.0240(5) 0.0130(5) 0.0194(5) -0.0025(4) 0.0056(4) -0.0011(4)
    O2 0.0243(5) 0.0142(5) 0.0188(5) 0.0013(4) 0.0063(4) -0.0001(4)
    O8 0.0235(5) 0.0147(5) 0.0177(5) 0.0013(4) -0.0082(4) 0.0011(4)
    C7 0.0156(6) 0.0153(7) 0.0126(6) -0.0003(5) -0.0003(5) 0.0021(5)
    C6 0.0149(6) 0.0127(6) 0.0120(6) 0.0004(5) 0.0000(5) 0.0002(5)
    C9 0.0113(6) 0.0143(6) 0.0129(6) -0.0016(5) -0.0012(5) 0.0005(5)
    C13 0.0113(6) 0.0139(6) 0.0120(6) 0.0000(5) -0.0007(5) -0.0011(5)
    O3 0.0236(5) 0.0180(5) 0.0154(5) -0.0002(4) 0.0067(4) 0.0003(4)
    O1 0.0230(5) 0.0181(5) 0.0154(5) -0.0018(4) 0.0053(4) 0.0013(4)
    O7 0.0243(6) 0.0231(6) 0.0179(5) 0.0034(4) -0.0092(4) -0.0060(4)
    N2 0.0111(5) 0.0121(5) 0.0117(5) -0.0002(4) -0.0005(4) 0.0004(4)
    C14 0.0140(6) 0.0180(7) 0.0123(6) 0.0026(5) -0.0014(5) 0.0002(5)
    C8 0.0137(6) 0.0170(7) 0.0139(6) -0.0036(5) -0.0013(5) -0.0015(5)
    C2 0.0120(6) 0.0138(6) 0.0124(6) 0.0002(5) -0.0004(5) 0.0012(5)
    C5 0.0191(6) 0.0145(7) 0.0141(6) 0.0000(5) 0.0005(5) -0.0031(5)
    C12 0.0143(6) 0.0124(6) 0.0173(7) -0.0019(5) -0.0009(5) -0.0031(5)
    C10 0.0152(6) 0.0163(7) 0.0174(7) 0.0002(5) -0.0033(5) 0.0045(5)
    C1 0.0133(6) 0.0168(7) 0.0142(6) -0.0007(5) -0.0003(5) -0.0014(5)
    C3 0.0160(6) 0.0126(6) 0.0168(7) -0.0020(5) -0.0004(5) 0.0018(5)
    C11 0.0178(6) 0.0109(6) 0.0221(7) 0.0002(5) -0.0009(6) 0.0024(5)
    C4 0.0204(7) 0.0109(6) 0.0202(7) -0.0016(5) -0.0003(6) -0.0007(5)
    O9 0.0182(5) 0.0233(6) 0.0315(7) 0.0007(5) -0.0089(5) 0.0059(5)
    O6 0.0243(5) 0.0227(6) 0.0196(6) -0.0062(4) -0.0116(4) 0.0031(5)
    O11 0.0541(9) 0.0202(6) 0.0195(6) -0.0074(6) 0.0038(6) -0.0005(5)
    O12 0.0400(7) 0.0204(6) 0.0175(6) 0.0034(5) -0.0031(5) -0.0012(5)
_geom_special_details
;
All e.s.d.'s (except the e.s.d. in the dihedral angle between two l.s. planes)
are estimated using the full covariance matrix. The cell e.s.d.'s are taken
into account individually in the estimation of e.s.d.'s in distances, angles
and torsion angles; correlations between e.s.d.'s in cell parameters are only
used when they are defined by crystal symmetry. An approximate (isotropic)
treatment of cell e.s.d.'s is used for estimating e.s.d.'s involving l.s.
planes.
;
loop_
    _geom_bond_atom_site_label_1
    _geom_bond_atom_site_label_2
    _geom_bond_site_symmetry_2
    _geom_bond_distance
    _geom_bond_publ_flag
    O10 H10B . 0.79(3) ?
    O10 H10A . 0.87(3) ?
    Co1 N2 . 2.0117(13) ?
    Co1 N1 . 2.0162(13) ?
    Co1 O8 . 2.1446(12) ?
    Co1 O2 . 2.1532(13) ?
    Co1 O4 . 2.1787(13) ?
    Co1 O5 . 2.1807(13) ?
    C18 N3 . 1.491(2) ?
    C18 C17 . 1.511(2) ?
    C18 H18A . 0.9700 ?
    C18 H18B . 0.9700 ?
    C16 N4 . 1.488(2) ?
    C16 C15 . 1.510(2) ?
    C16 H16A . 0.9700 ?
    C16 H16B . 0.9700 ?
    C15 N3 . 1.490(2) ?
    C15 H15A . 0.9700 ?
    C15 H15B . 0.9700 ?
    C17 N4 . 1.488(2) ?
    C17 H17A . 0.9700 ?
    C17 H17B . 0.9700 ?
    N4 H4B . 0.89(2) ?
    N4 H4A . 0.91(2) ?
    N3 H3B . 0.91(2) ?
    N3 H3A . 0.91(2) ?
    O5 C8 . 1.2692(19) ?
    N1 C6 . 1.3335(19) ?
    N1 C2 . 1.3358(19) ?
    O4 C7 . 1.2619(18) ?
    O2 C1 . 1.2652(19) ?
    O8 C14 . 1.2817(19) ?
    C7 O3 . 1.2518(19) ?
    C7 C6 . 1.518(2) ?
    C6 C5 . 1.386(2) ?
    C9 N2 . 1.3321(18) ?
    C9 C10 . 1.383(2) ?
    C9 C8 . 1.518(2) ?
    C13 N2 . 1.3357(18) ?
    C13 C12 . 1.389(2) ?
    C13 C14 . 1.5229(19) ?
    O1 C1 . 1.2485(19) ?
    O7 C14 . 1.2293(18) ?
    C8 O6 . 1.2426(18) ?
    C2 C3 . 1.389(2) ?
    C2 C1 . 1.514(2) ?
    C5 C4 . 1.388(2) ?
    C5 H5 . 0.9300 ?
    C12 C11 . 1.394(2) ?
    C12 H12 . 0.9300 ?
    C10 C11 . 1.391(2) ?
    C10 H10 . 0.9300 ?
    C3 C4 . 1.391(2) ?
    C3 H3 . 0.9300 ?
    C11 H11 . 0.9300 ?
    C4 H4 . 0.9300 ?
    O9 H9B . 0.79(3) ?
    O9 H9A . 0.83(3) ?
    O11 H11B . 0.83(3) ?
    O11 H11A . 0.81(3) ?
    O12 H12A . 0.80(3) ?
    O12 H12B . 0.79(3) ?
loop_
    _geom_angle_atom_site_label_1
    _geom_angle_atom_site_label_2
    _geom_angle_atom_site_label_3
    _geom_angle_site_symmetry_1
    _geom_angle_site_symmetry_3
    _geom_angle
    _geom_angle_publ_flag
    H10B O10 H10A . . 103(3) ?
    N2 Co1 N1 . . 169.23(5) ?
    N2 Co1 O8 . . 76.55(5) ?
    N1 Co1 O8 . . 113.87(5) ?
    N2 Co1 O2 . . 108.30(5) ?
    N1 Co1 O2 . . 76.15(5) ?
    O8 Co1 O2 . . 86.10(5) ?
    N2 Co1 O4 . . 99.70(5) ?
    N1 Co1 O4 . . 76.46(5) ?
    O8 Co1 O4 . . 99.71(5) ?
    O2 Co1 O4 . . 151.99(4) ?
    N2 Co1 O5 . . 76.63(4) ?
    N1 Co1 O5 . . 93.13(4) ?
    O8 Co1 O5 . . 152.85(4) ?
    O2 Co1 O5 . . 98.38(5) ?
    O4 Co1 O5 . . 88.87(5) ?
    N3 C18 C17 . . 109.89(13) ?
    N3 C18 H18A . . 109.7 ?
    C17 C18 H18A . . 109.7 ?
    N3 C18 H18B . . 109.7 ?
    C17 C18 H18B . . 109.7 ?
    H18A C18 H18B . . 108.2 ?
    N4 C16 C15 . . 110.28(12) ?
    N4 C16 H16A . . 109.6 ?
    C15 C16 H16A . . 109.6 ?
    N4 C16 H16B . . 109.6 ?
    C15 C16 H16B . . 109.6 ?
    H16A C16 H16B . . 108.1 ?
    N3 C15 C16 . . 110.38(12) ?
    N3 C15 H15A . . 109.6 ?
    C16 C15 H15A . . 109.6 ?
    N3 C15 H15B . . 109.6 ?
    C16 C15 H15B . . 109.6 ?
    H15A C15 H15B . . 108.1 ?
    N4 C17 C18 . . 110.13(13) ?
    N4 C17 H17A . . 109.6 ?
    C18 C17 H17A . . 109.6 ?
    N4 C17 H17B . . 109.6 ?
    C18 C17 H17B . . 109.6 ?
    H17A C17 H17B . . 108.1 ?
    C16 N4 C17 . . 110.77(12) ?
    C16 N4 H4B . . 108.8(15) ?
    C17 N4 H4B . . 109.6(15) ?
    C16 N4 H4A . . 112.4(15) ?
    C17 N4 H4A . . 110.8(16) ?
    H4B N4 H4A . . 104(2) ?
    C15 N3 C18 . . 112.15(12) ?
    C15 N3 H3B . . 110.8(14) ?
    C18 N3 H3B . . 109.0(14) ?
    C15 N3 H3A . . 108.6(14) ?
    C18 N3 H3A . . 108.7(15) ?
    H3B N3 H3A . . 107(2) ?
    C8 O5 Co1 . . 114.39(9) ?
    C6 N1 C2 . . 121.59(13) ?
    C6 N1 Co1 . . 118.50(10) ?
    C2 N1 Co1 . . 119.77(10) ?
    C7 O4 Co1 . . 113.82(10) ?
    C1 O2 Co1 . . 115.50(10) ?
    C14 O8 Co1 . . 116.32(9) ?
    O3 C7 O4 . . 125.69(14) ?
    O3 C7 C6 . . 118.30(13) ?
    O4 C7 C6 . . 115.99(13) ?
    N1 C6 C5 . . 120.71(14) ?
    N1 C6 C7 . . 113.19(12) ?
    C5 C6 C7 . . 126.06(13) ?
    N2 C9 C10 . . 121.04(13) ?
    N2 C9 C8 . . 113.76(13) ?
    C10 C9 C8 . . 125.15(13) ?
    N2 C13 C12 . . 120.96(13) ?
    N2 C13 C14 . . 113.07(12) ?
    C12 C13 C14 . . 125.97(13) ?
    C9 N2 C13 . . 121.49(13) ?
    C9 N2 Co1 . . 118.93(10) ?
    C13 N2 Co1 . . 119.58(10) ?
    O7 C14 O8 . . 126.80(14) ?
    O7 C14 C13 . . 118.81(13) ?
    O8 C14 C13 . . 114.39(12) ?
    O6 C8 O5 . . 126.53(14) ?
    O6 C8 C9 . . 118.02(13) ?
    O5 C8 C9 . . 115.43(13) ?
    N1 C2 C3 . . 120.99(14) ?
    N1 C2 C1 . . 112.12(12) ?
    C3 C2 C1 . . 126.89(13) ?
    C6 C5 C4 . . 118.47(14) ?
    C6 C5 H5 . . 120.8 ?
    C4 C5 H5 . . 120.8 ?
    C13 C12 C11 . . 118.08(13) ?
    C13 C12 H12 . . 121.0 ?
    C11 C12 H12 . . 121.0 ?
    C9 C10 C11 . . 118.40(13) ?
    C9 C10 H10 . . 120.8 ?
    C11 C10 H10 . . 120.8 ?
    O1 C1 O2 . . 125.15(14) ?
    O1 C1 C2 . . 119.23(13) ?
    O2 C1 C2 . . 115.62(13) ?
    C2 C3 C4 . . 117.93(14) ?
    C2 C3 H3 . . 121.0 ?
    C4 C3 H3 . . 121.0 ?
    C10 C11 C12 . . 120.02(14) ?
    C10 C11 H11 . . 120.0 ?
    C12 C11 H11 . . 120.0 ?
    C5 C4 C3 . . 120.28(14) ?
    C5 C4 H4 . . 119.9 ?
    C3 C4 H4 . . 119.9 ?
    H9B O9 H9A . . 110(2) ?
    H11B O11 H11A . . 103(3) ?
    H12A O12 H12B . . 104(3) ?
loop_
    _geom_torsion_atom_site_label_1
    _geom_torsion_atom_site_label_2
    _geom_torsion_atom_site_label_3
    _geom_torsion_atom_site_label_4
    _geom_torsion_site_symmetry_1
    _geom_torsion_site_symmetry_2
    _geom_torsion_site_symmetry_3
    _geom_torsion_site_symmetry_4
    _geom_torsion
    _geom_torsion_publ_flag
    N4 C16 C15 N3 . . . . 56.04(16) ?
    N3 C18 C17 N4 . . . . -57.15(17) ?
    C15 C16 N4 C17 . . . . -58.43(16) ?
    C18 C17 N4 C16 . . . . 59.08(16) ?
    C16 C15 N3 C18 . . . . -55.72(17) ?
    C17 C18 N3 C15 . . . . 56.17(17) ?
    N2 Co1 O5 C8 . . . . -8.50(11) ?
    N1 Co1 O5 C8 . . . . 168.13(11) ?
    O8 Co1 O5 C8 . . . . -17.59(17) ?
    O2 Co1 O5 C8 . . . . -115.43(11) ?
    O4 Co1 O5 C8 . . . . 91.75(11) ?
    N2 Co1 N1 C6 . . . . -59.3(3) ?
    O8 Co1 N1 C6 . . . . 105.67(11) ?
    O2 Co1 N1 C6 . . . . -175.04(11) ?
    O4 Co1 N1 C6 . . . . 10.90(10) ?
    O5 Co1 N1 C6 . . . . -77.18(11) ?
    N2 Co1 N1 C2 . . . . 116.5(3) ?
    O8 Co1 N1 C2 . . . . -78.56(11) ?
    O2 Co1 N1 C2 . . . . 0.73(10) ?
    O4 Co1 N1 C2 . . . . -173.33(11) ?
    O5 Co1 N1 C2 . . . . 98.59(11) ?
    N2 Co1 O4 C7 . . . . 156.74(10) ?
    N1 Co1 O4 C7 . . . . -12.98(10) ?
    O8 Co1 O4 C7 . . . . -125.39(10) ?
    O2 Co1 O4 C7 . . . . -25.34(16) ?
    O5 Co1 O4 C7 . . . . 80.51(11) ?
    N2 Co1 O2 C1 . . . . -176.16(10) ?
    N1 Co1 O2 C1 . . . . -6.37(10) ?
    O8 Co1 O2 C1 . . . . 109.39(11) ?
    O4 Co1 O2 C1 . . . . 6.00(17) ?
    O5 Co1 O2 C1 . . . . -97.55(11) ?
    N2 Co1 O8 C14 . . . . -2.85(11) ?
    N1 Co1 O8 C14 . . . . 180.00(10) ?
    O2 Co1 O8 C14 . . . . 107.02(11) ?
    O4 Co1 O8 C14 . . . . -100.60(11) ?
    O5 Co1 O8 C14 . . . . 6.25(17) ?
    Co1 O4 C7 O3 . . . . -168.85(12) ?
    Co1 O4 C7 C6 . . . . 12.83(16) ?
    C2 N1 C6 C5 . . . . -1.3(2) ?
    Co1 N1 C6 C5 . . . . 174.37(11) ?
    C2 N1 C6 C7 . . . . 176.50(12) ?
    Co1 N1 C6 C7 . . . . -7.81(15) ?
    O3 C7 C6 N1 . . . . 177.41(13) ?
    O4 C7 C6 N1 . . . . -4.14(18) ?
    O3 C7 C6 C5 . . . . -4.9(2) ?
    O4 C7 C6 C5 . . . . 173.53(14) ?
    C10 C9 N2 C13 . . . . -0.4(2) ?
    C8 C9 N2 C13 . . . . 177.06(12) ?
    C10 C9 N2 Co1 . . . . 179.80(11) ?
    C8 C9 N2 Co1 . . . . -2.77(16) ?
    C12 C13 N2 C9 . . . . -0.7(2) ?
    C14 C13 N2 C9 . . . . 179.69(12) ?
    C12 C13 N2 Co1 . . . . 179.15(11) ?
    C14 C13 N2 Co1 . . . . -0.48(16) ?
    N1 Co1 N2 C9 . . . . -12.6(3) ?
    O8 Co1 N2 C9 . . . . -178.50(11) ?
    O2 Co1 N2 C9 . . . . 100.29(11) ?
    O4 Co1 N2 C9 . . . . -80.74(11) ?
    O5 Co1 N2 C9 . . . . 5.75(10) ?
    N1 Co1 N2 C13 . . . . 167.6(2) ?
    O8 Co1 N2 C13 . . . . 1.66(10) ?
    O2 Co1 N2 C13 . . . . -79.55(11) ?
    O4 Co1 N2 C13 . . . . 99.42(11) ?
    O5 Co1 N2 C13 . . . . -174.09(11) ?
    Co1 O8 C14 O7 . . . . -176.49(13) ?
    Co1 O8 C14 C13 . . . . 3.39(16) ?
    N2 C13 C14 O7 . . . . 177.88(14) ?
    C12 C13 C14 O7 . . . . -1.7(2) ?
    N2 C13 C14 O8 . . . . -2.00(18) ?
    C12 C13 C14 O8 . . . . 178.38(14) ?
    Co1 O5 C8 O6 . . . . -171.44(13) ?
    Co1 O5 C8 C9 . . . . 9.52(16) ?
    N2 C9 C8 O6 . . . . 175.91(13) ?
    C10 C9 C8 O6 . . . . -6.8(2) ?
    N2 C9 C8 O5 . . . . -4.96(19) ?
    C10 C9 C8 O5 . . . . 172.35(14) ?
    C6 N1 C2 C3 . . . . -0.1(2) ?
    Co1 N1 C2 C3 . . . . -175.70(10) ?
    C6 N1 C2 C1 . . . . 179.60(12) ?
    Co1 N1 C2 C1 . . . . 3.96(15) ?
    N1 C6 C5 C4 . . . . 1.1(2) ?
    C7 C6 C5 C4 . . . . -176.42(13) ?
    N2 C13 C12 C11 . . . . 0.8(2) ?
    C14 C13 C12 C11 . . . . -179.66(13) ?
    N2 C9 C10 C11 . . . . 1.3(2) ?
    C8 C9 C10 C11 . . . . -175.84(14) ?
    Co1 O2 C1 O1 . . . . -169.47(12) ?
    Co1 O2 C1 C2 . . . . 10.27(16) ?
    N1 C2 C1 O1 . . . . 170.25(13) ?
    C3 C2 C1 O1 . . . . -10.1(2) ?
    N1 C2 C1 O2 . . . . -9.50(18) ?
    C3 C2 C1 O2 . . . . 170.14(14) ?
    N1 C2 C3 C4 . . . . 1.6(2) ?
    C1 C2 C3 C4 . . . . -178.01(13) ?
    C9 C10 C11 C12 . . . . -1.2(2) ?
    C13 C12 C11 C10 . . . . 0.2(2) ?
    C6 C5 C4 C3 . . . . 0.5(2) ?
    C2 C3 C4 C5 . . . . -1.8(2) ?
loop_
    _geom_hbond_atom_site_label_D
    _geom_hbond_atom_site_label_H
    _geom_hbond_atom_site_label_A
    _geom_hbond_site_symmetry_A
    _geom_hbond_distance_DH
    _geom_hbond_distance_HA
    _geom_hbond_distance_DA
    _geom_hbond_angle_DHA
    O12 H12B O3 1_545 0.79(3) 2.06(3) 2.8428(18) 174(3)
    O11 H11B O5 . 0.83(3) 2.00(3) 2.8290(18) 177(3)
    O11 H11A O1 3_776 0.81(3) 2.02(3) 2.8173(19) 170(3)
    O10 H10B O7 . 0.79(3) 2.15(3) 2.9213(19) 165(3)
    O10 H10A O11 4_575 0.87(3) 1.99(3) 2.854(2) 172(3)
    O9 H9B O8 . 0.79(3) 1.96(3) 2.7521(18) 175(2)
    O9 H9A O12 3_666 0.83(3) 2.01(3) 2.840(2) 173(3)
    N4 H4B O3 4_675 0.89(2) 1.92(2) 2.7973(18) 165(2)
    N4 H4A O6 4_575 0.91(2) 1.89(2) 2.7592(17) 161(2)
    N3 H3B O9 1_655 0.91(2) 1.86(2) 2.6958(18) 152(2)
    N3 H3A O2 . 0.91(2) 2.50(2) 3.1126(19) 124.5(18)
    N3 H3A O1 . 0.91(2) 1.88(2) 2.7957(18) 176(2)
    C18 H18B O10 2_655 0.97 2.58 3.457(2) 150.8
    C17 H17B O7 2_655 0.97 2.36 3.127(2) 135.1
    C16 H16B O12 3_666 0.97 2.52 3.293(2) 136.8
    C15 H15B O10 1_655 0.97 2.60 3.261(2) 126.0
    C15 H15A O2 . 0.97 2.54 3.140(2) 119.9
data_global
_journal_date_recd_electronic     2011-06-05
_journal_date_accepted     2011-06-16
_journal_name_full     'Acta Crystallographica, Section E'
_journal_year     2011
_journal_volume     67
_journal_issue      7
_journal_page_first     m985
_journal_page_last     m986
_journal_paper_category     QM
_journal_coeditor_code     LH5266
_publ_contact_author_name     'Akbar Raissi Shabari'
_publ_contact_author_address
;
Faculty of Chemistry, North Tehran Branch, Islamic Azad University, Tehran, Iran
;
_publ_contact_author_email     a.raissi_shabari@yahoo.com
_publ_contact_author_fax     '(+98)-21-22222512'
_publ_contact_author_phone     '(+98)-21-22262563'
_publ_section_title
;\
Piperazine-1,4-diium
bis(pyridine-2,6-dicarboxylato-\k^3^<i>O</i>^2^,<i>N</i>,<i>O</i>^6^)\
cobaltate(II) tetrahydrate
;
loop_
    _publ_author_name
    _publ_author_address
    'Raissi Shabari, Akbar'
;
Faculty of Chemistry, North Tehran Branch, Islamic Azad University, Tehran, Iran
;
    'Ghoddoosi, Nazanin'
;
Faculty of Chemistry, North Tehran Branch, Islamic Azad University, Tehran, Iran
;
    'Pourayoubi, Mehrdad'
;
Department of Chemistry, Ferdowsi University of Mashhad, Mashhad, 91779, Iran
;
    'Moradi, Shahram'
;
Faculty of Chemistry, North Tehran Branch, Islamic Azad University, Tehran, Iran
;
