# Supplementary material for: Piperazine-1,4-diium bis­(pyridine-2,6-dicarboxyl­ato-κ3 O 2,N,O 6)cobaltate(II) tetra­hydrate
Source: Acta Crystallogr Sect E Struct Rep Online. 2011 Jun 25;67(Pt 7):m985–6. doi: 10.1107/S1600536811023518 (PMC3151836; doi:10.1107/S1600536811023518)
Supplement: Supplementary file 2 [file e-67-0m985-Isup2.hkl]

# 
# h,k,l, Fc-squared, Fo-squared, sigma(Fo-squared) and status flag 
# 
data_I
_shelx_title ' KHC99H in P2(1)/n' 
_shelx_refln_list_code          4 
_shelx_F_calc_maximum      191.92 
_exptl_crystal_F_000      1372.00 
_reflns_d_resolution_high  0.7297 
 
loop_ 
 _symmetry_equiv_pos_as_xyz 
 'x, y, z' 
 '-x+1/2, y+1/2, -z+1/2' 
 '-x, -y, -z' 
 'x-1/2, -y-1/2, z-1/2' 
 
_cell_length_a     7.9537 
_cell_length_b    13.4195 
_cell_length_c    21.0039 
_cell_angle_alpha  90.000 
_cell_angle_beta   90.551 
_cell_angle_gamma  90.000 
 
_shelx_F_squared_multiplier     1.000 
 
loop_ 
 _refln_index_h 
 _refln_index_k 
 _refln_index_l 
 _refln_F_squared_calc 
 _refln_F_squared_meas 
 _refln_F_squared_sigma 
 _refln_observed_status 
   2   0   0      149.93      236.95     14.73 o 
   4   0   0    10509.87     9824.17    134.59 o 
   6   0   0     8946.05     9143.71    129.34 o 
   8   0   0       24.81       41.40     12.93 o 
  10   0   0        4.44        9.46     18.80 o 
   1   1   0      108.53      102.56     10.96 o 
   2   1   0     1983.02     2131.36     39.52 o 
   3   1   0        4.31       15.88      9.19 o 
   4   1   0      850.91      763.61     23.32 o 
   5   1   0      349.30      378.94      8.64 o 
   6   1   0     2789.82     2747.03     60.43 o 
   7   1   0      428.53      426.79      8.62 o 
   8   1   0        6.68       22.29      9.17 o 
   9   1   0        2.77        9.57      9.13 o 
  10   1   0      186.39      197.15      9.86 o 
   0   2   0     8211.29     7992.79     63.43 o 
   1   2   0      350.60      409.64     32.35 o 
   2   2   0      601.38      472.21     13.02 o 
   3   2   0       50.20       84.81     15.16 o 
   4   2   0      529.09      588.24      9.53 o 
   5   2   0        1.86       -0.29      8.72 o 
   6   2   0     6719.68     6716.52     52.84 o 
   7   2   0      310.84      317.08      7.84 o 
   8   2   0       56.07       79.01      7.43 o 
   9   2   0      149.98      159.51     11.60 o 
  10   2   0      292.38      289.50     16.06 o 
   1   3   0        3.88       12.58     15.65 o 
   2   3   0        1.07        8.45      8.26 o 
   3   3   0      655.32      682.10     14.11 o 
   4   3   0       84.05       71.92      6.78 o 
   5   3   0     5628.54     5992.14     71.01 o 
   6   3   0     3130.44     3161.11     62.17 o 
   7   3   0       51.46       62.89      7.41 o 
   8   3   0      283.62      261.86     10.38 o 
   9   3   0      102.14      112.85     10.07 o 
  10   3   0      751.79      751.74     20.03 o 
   0   4   0     3061.83     3035.70     33.34 o 
   1   4   0     4013.03     4094.72     85.62 o 
   2   4   0    12763.27    12535.03    268.29 o 
   3   4   0     1097.02     1166.38     27.14 o 
   4   4   0      467.80      400.94     14.32 o 
   5   4   0     2114.43     2095.91     37.61 o 
   6   4   0     1241.26     1163.89     17.03 o 
   7   4   0       50.12       73.28      7.87 o 
   8   4   0      913.43      884.05     12.07 o 
   9   4   0       25.46       25.65     10.80 o 
  10   4   0        6.81        8.03      9.76 o 
   1   5   0      723.31      876.98     39.01 o 
   2   5   0       76.82       86.00      9.40 o 
   3   5   0      183.08      175.86     11.97 o 
   4   5   0      102.89      157.78     22.71 o 
   5   5   0     1393.77     1499.65     45.45 o 
   6   5   0     1433.30     1328.73     41.27 o 
   7   5   0      440.11      454.68     20.55 o 
   8   5   0      170.52      179.00     14.40 o 
   9   5   0       15.42       33.87     11.35 o 
  10   5   0       36.02       47.19     11.21 o 
   1   6   0      520.76      601.47     13.16 o 
   2   6   0    13441.47    13940.93    368.40 o 
   3   6   0     1139.57     1207.94     33.18 o 
   4   6   0     6485.42     6326.50    128.21 o 
   5   6   0        1.56       20.70      8.73 o 
   6   6   0     1630.82     1667.35     44.05 o 
   7   6   0       10.29        9.90      8.04 o 
   8   6   0      623.36      618.57     28.42 o 
   9   6   0       12.09       38.36     14.17 o 
  10   6   0      107.86      133.84     29.44 o 
   1   7   0       84.05       86.88     11.24 o 
   2   7   0      353.66      411.23     17.39 o 
   3   7   0       31.88       53.73      7.53 o 
   4   7   0     1919.07     1877.92     37.50 o 
   5   7   0      870.08      871.94     29.01 o 
   6   7   0      793.13      802.25     33.49 o 
   7   7   0      795.54      803.87      9.06 o 
   8   7   0      134.14      133.20      8.82 o 
   9   7   0        0.21        5.93     12.45 o 
  10   7   0      306.03      322.07     13.76 o 
   0   8   0     1629.18     1352.62     20.46 o 
   1   8   0      232.31      229.47      8.75 o 
   2   8   0     1443.70     1293.65     19.68 o 
   3   8   0       16.44       14.26      9.46 o 
   4   8   0     4577.25     4517.57    101.76 o 
   5   8   0      616.15      604.24     13.46 o 
   6   8   0      537.75      566.42     15.02 o 
   7   8   0      806.76      793.56     16.97 o 
   8   8   0      305.69      317.30     12.72 o 
   9   8   0       48.99       77.50     18.25 o 
   1   9   0      581.51      581.55     13.02 o 
   2   9   0        6.01       19.60      8.87 o 
   3   9   0        1.82       -1.73      9.35 o 
   4   9   0     1141.87     1149.19     26.83 o 
   5   9   0     1372.02     1456.64     42.01 o 
   6   9   0     1350.15     1322.90     10.08 o 
   7   9   0      741.04      701.03     19.04 o 
   8   9   0       81.68      130.99     11.52 o 
   9   9   0        2.56       28.58     12.58 o 
   0  10   0     6596.39     6222.68     31.94 o 
   1  10   0      286.57      284.34     27.55 o 
   2  10   0     1231.35     1156.33     11.57 o 
   3  10   0      520.14      547.15      9.77 o 
   4  10   0     2217.19     2289.75     39.76 o 
   5  10   0       29.88       28.39      8.85 o 
   6  10   0       57.56       69.05     11.00 o 
   7  10   0       25.96       54.09      8.64 o 
   8  10   0      299.67      350.05     19.99 o 
   9  10   0      155.61      159.85     11.70 o 
   1  11   0      874.91      919.13     23.48 o 
   2  11   0      168.21      204.02     17.48 o 
   3  11   0      697.92      722.56     10.96 o 
   4  11   0        2.02        3.12      9.96 o 
   5  11   0     3435.96     3418.43     48.41 o 
   6  11   0       74.97       88.56      9.29 o 
   7  11   0      612.25      599.75     13.73 o 
   8  11   0      267.99      286.68     21.66 o 
   0  12   0       75.28      106.18     11.82 o 
   1  12   0        8.51       14.65     20.79 o 
   2  12   0     3286.34     3335.88     49.09 o 
   3  12   0      277.84      273.28      9.51 o 
   4  12   0      871.70      911.67     27.02 o 
   5  12   0      555.56      549.89     10.56 o 
   6  12   0     1350.22     1354.78     44.89 o 
   7  12   0      275.51      291.99     12.23 o 
   8  12   0      122.42      142.32     13.43 o 
   1  13   0      317.69      315.68     12.48 o 
   2  13   0      617.20      566.04     13.45 o 
   3  13   0       53.91       54.23     10.10 o 
   4  13   0      288.75      278.94     15.50 o 
   5  13   0      123.13      128.61     14.82 o 
   6  13   0      331.24      383.78     30.19 o 
   7  13   0      310.81      362.55     11.52 o 
   0  14   0     2884.95     2656.70     21.35 o 
   1  14   0     1269.24     1179.71     13.36 o 
   2  14   0     2427.34     2306.34     33.34 o 
   3  14   0       32.33       44.90      9.75 o 
   4  14   0      594.35      579.41     18.17 o 
   5  14   0      541.18      531.68     21.54 o 
   6  14   0      582.62      621.91     23.88 o 
   7  14   0      314.19      302.51     15.13 o 
   1  15   0       21.63       25.02     45.74 o 
   2  15   0      140.30      148.89     13.41 o 
   3  15   0      131.06      139.03     10.00 o 
   4  15   0      342.76      334.45     12.50 o 
   5  15   0       36.79       27.37     10.26 o 
   6  15   0      336.96      336.79     29.51 o 
   0  16   0     1046.13     1078.98     17.01 o 
   1  16   0      391.32      371.39     23.72 o 
   2  16   0       99.45      121.51     14.09 o 
   3  16   0        3.73       20.60     11.33 o 
   4  16   0      425.77      430.86     15.82 o 
   5  16   0      200.37      181.75     17.15 o 
   1  17   0       37.11       40.15     10.36 o 
   2  17   0       42.10       38.99     14.65 o 
   3  17   0       54.00       55.80     10.58 o 
   4  17   0       81.92       82.88     11.30 o 
   0  18   0       62.66       77.24     16.42 o 
   1  18   0      173.97      174.82     15.96 o 
   2  18   0       93.10      101.68     36.97 o 
  -9   0   1     2124.00     2143.57     91.61 o 
  -7   0   1     3020.00     3017.96     18.43 o 
  -5   0   1     1044.04     1059.02     31.75 o 
  -3   0   1      378.12      422.33     14.28 o 
  -1   0   1      396.83      457.97     29.07 o 
   1   0   1      545.83      585.87     17.27 o 
   3   0   1      246.63      208.53     11.42 o 
   5   0   1     7070.74     7021.68    225.67 o 
   7   0   1      433.19      466.35     11.42 o 
   9   0   1      502.29      523.27     12.84 o 
 -10   1   1       15.36        1.16      8.85 o 
  -9   1   1      292.14      293.64      8.57 o 
  -8   1   1       64.23       84.02      7.90 o 
  -7   1   1      165.27      177.76      9.23 o 
  -6   1   1      254.42      251.47      8.61 o 
  -5   1   1     7646.58     7788.59    102.36 o 
  -4   1   1      325.16      339.71      9.28 o 
  -3   1   1       85.69      119.42      7.33 o 
  -2   1   1     2352.57     2472.70     38.78 o 
  -1   1   1    11339.88    11670.16    246.92 o 
   2   1   1      827.54      905.99     12.64 o 
   3   1   1      118.59      103.58     18.26 o 
   4   1   1       30.07       39.53      6.86 o 
   5   1   1     7259.12     7547.30    153.29 o 
   6   1   1      719.16      773.07     11.79 o 
   7   1   1     4029.00     3884.46     30.17 o 
   8   1   1       38.16       41.21      7.56 o 
   9   1   1      115.11      115.13     10.02 o 
  10   1   1        0.94       21.26     17.88 o 
 -10   2   1      169.10      156.40      9.05 o 
  -9   2   1      528.64      505.81      9.71 o 
  -8   2   1        0.15       17.81      7.73 o 
  -7   2   1       25.24       25.76      7.96 o 
  -6   2   1        0.87       14.75      8.85 o 
  -5   2   1     3642.27     3821.59    105.06 o 
  -4   2   1     3259.34     3278.03     68.54 o 
  -3   2   1     3061.03     3065.98     66.09 o 
  -2   2   1      815.66      878.07     19.54 o 
  -1   2   1     1400.85     1367.93     18.49 o 
   0   2   1      454.70      434.28     16.13 o 
   1   2   1     1680.98     1601.20     51.09 o 
   2   2   1     4728.29     4884.01    141.87 o 
   3   2   1    12410.12    12463.65    283.88 o 
   4   2   1       94.62       91.56      7.36 o 
   5   2   1      777.80      721.96     24.51 o 
   6   2   1       18.69       18.37      8.01 o 
   7   2   1     3051.60     3015.39     77.50 o 
   8   2   1       24.71       31.99      8.23 o 
   9   2   1      397.47      402.47      8.68 o 
  10   2   1       50.96       59.31     11.07 o 
 -10   3   1       36.48       62.02      9.70 o 
  -9   3   1        1.96       -8.83      8.83 o 
  -8   3   1       22.22       31.29      7.85 o 
  -7   3   1       98.76       98.79      8.91 o 
  -6   3   1       29.46       43.48      8.82 o 
  -5   3   1      238.93      253.83      8.45 o 
  -4   3   1       63.75       72.45      7.10 o 
  -3   3   1     7713.91     7449.02    171.57 o 
  -2   3   1       67.05       61.67      9.32 o 
  -1   3   1      979.53     1051.22     16.84 o 
   0   3   1       20.11       44.88     15.76 o 
   1   3   1    20205.78    19921.11    561.38 o 
   2   3   1      409.29      451.08     12.54 o 
   3   3   1     1193.54     1116.32     50.46 o 
   4   3   1      382.50      392.86      7.63 o 
   5   3   1     8862.32     8674.38    165.94 o 
   6   3   1      494.73      502.79     15.22 o 
   7   3   1     1233.10     1161.06     21.10 o 
   8   3   1      466.36      490.62     18.96 o 
   9   3   1        5.33       25.87     13.08 o 
  10   3   1       34.23       57.37      8.97 o 
 -10   4   1       10.34       30.47      9.69 o 
  -9   4   1      553.93      542.64     15.10 o 
  -8   4   1      359.60      352.73     12.56 o 
  -7   4   1      284.12      286.67      7.32 o 
  -6   4   1       81.94       82.25      7.10 o 
  -5   4   1     2944.98     2853.58     73.83 o 
  -4   4   1      687.07      699.93     26.60 o 
  -3   4   1     3796.47     4046.01     66.02 o 
  -2   4   1      978.78      947.52     11.61 o 
  -1   4   1     1398.77     1438.53     57.22 o 
   0   4   1     1585.84     1478.33     64.94 o 
   1   4   1      543.39      503.02     13.43 o 
   2   4   1      779.74      761.17     32.28 o 
   3   4   1     7618.03     8166.62    177.66 o 
   4   4   1     1669.84     1632.57     37.46 o 
   5   4   1     2127.45     1978.89     20.73 o 
   6   4   1     1165.38     1208.03     19.49 o 
   7   4   1       11.18       11.92      8.10 o 
   8   4   1      127.02      118.86      7.96 o 
   9   4   1      481.17      513.07     14.21 o 
  10   4   1      384.31      405.10     18.89 o 
 -10   5   1       11.84       37.85     11.33 o 
  -9   5   1      444.71      434.71     13.69 o 
  -8   5   1      290.67      265.49     18.82 o 
  -7   5   1       17.50       12.31      7.20 o 
  -6   5   1      250.92      222.61      7.04 o 
  -5   5   1      863.01      793.23     16.51 o 
  -4   5   1      125.20      139.51      7.76 o 
  -3   5   1     3379.02     3065.62    103.56 o 
  -2   5   1        2.89       14.89     11.84 o 
  -1   5   1    10664.52    10459.28    336.40 o 
   0   5   1     1037.21     1109.46     14.29 o 
   1   5   1     3105.47     3106.66     20.83 o 
   2   5   1      172.70      202.09      9.86 o 
   3   5   1     2130.82     1983.80     22.47 o 
   4   5   1      400.14      400.60     12.12 o 
   5   5   1     4540.06     4232.31    119.24 o 
   6   5   1       13.74        5.57      7.48 o 
   7   5   1      317.32      312.21     13.07 o 
   8   5   1       14.45       23.59      8.43 o 
   9   5   1      139.42      130.37      9.08 o 
  10   5   1      244.02      233.62     15.29 o 
 -10   6   1       62.08       70.54     20.79 o 
  -9   6   1      962.19      940.68     20.00 o 
  -8   6   1        4.71       21.61      9.40 o 
  -7   6   1     1975.89     2065.98     13.62 o 
  -6   6   1       94.79       98.10      8.96 o 
  -5   6   1      391.02      363.37     11.19 o 
  -4   6   1       29.50       45.33      9.62 o 
  -3   6   1      255.47      226.15      9.84 o 
  -2   6   1       57.80       37.16      9.89 o 
  -1   6   1      179.07      145.57      8.64 o 
   0   6   1      544.64      512.64     13.15 o 
   1   6   1       73.79       95.01      9.57 o 
   2   6   1     2076.15     2127.09     58.96 o 
   3   6   1     1275.93     1290.03     40.31 o 
   4   6   1      483.97      474.19     17.62 o 
   5   6   1     2132.75     2099.39     11.90 o 
   6   6   1        1.12       19.31     13.97 o 
   7   6   1      494.09      491.46     17.96 o 
   8   6   1      507.56      518.20     21.38 o 
   9   6   1      963.61     1028.00     34.77 o 
  10   6   1       27.70       33.64     12.93 o 
 -10   7   1      115.25      133.42     16.60 o 
  -9   7   1      401.86      418.25     11.24 o 
  -8   7   1        6.11       26.40     11.16 o 
  -7   7   1     2320.47     2408.77     47.68 o 
  -6   7   1        5.34        9.83     12.90 o 
  -5   7   1      378.45      358.94     21.59 o 
  -4   7   1      578.52      606.00      9.91 o 
  -3   7   1     4497.88     4211.59    142.75 o 
  -2   7   1     2489.49     2556.30     64.90 o 
  -1   7   1     4792.46     4730.10    234.76 o 
   0   7   1      168.01      198.36     11.13 o 
   1   7   1     5070.76     5209.43     22.21 o 
   2   7   1      368.61      370.58     26.93 o 
   3   7   1     4759.77     4573.75    133.80 o 
   4   7   1       51.19       40.25      7.50 o 
   5   7   1     4558.62     4558.99     46.35 o 
   6   7   1      435.13      457.13     10.86 o 
   7   7   1     2827.47     2841.16     48.08 o 
   8   7   1       79.37       93.88      9.80 o 
   9   7   1      398.02      385.58     13.06 o 
  10   7   1       53.77       86.75     16.98 o 
  -9   8   1      259.48      288.96     16.67 o 
  -8   8   1       97.77       96.67     20.34 o 
  -7   8   1       50.53       65.07     17.56 o 
  -6   8   1       66.08       68.46     10.30 o 
  -5   8   1     2273.28     2166.41     25.92 o 
  -4   8   1      133.11      114.26      9.87 o 
  -3   8   1       29.96       50.20      8.03 o 
  -2   8   1        8.98       11.92      9.22 o 
  -1   8   1        0.32        0.40      7.72 o 
   0   8   1      614.72      602.21     10.12 o 
   1   8   1       42.41       32.80      7.88 o 
   2   8   1       22.84       46.31      8.15 o 
   3   8   1     3613.90     3558.71     72.76 o 
   4   8   1       56.31       51.18      9.88 o 
   5   8   1      847.18      909.55     24.08 o 
   6   8   1       17.21       10.76     12.62 o 
   7   8   1     1566.24     1557.72     49.62 o 
   8   8   1       29.79       34.72     11.27 o 
   9   8   1      460.12      444.39     27.35 o 
  -9   9   1       13.88       27.12      9.91 o 
  -8   9   1      171.94      194.37      9.53 o 
  -7   9   1      202.31      202.26      9.76 o 
  -6   9   1      289.08      299.80     21.61 o 
  -5   9   1     1477.91     1504.72     35.22 o 
  -4   9   1     1008.20      981.95     12.54 o 
  -3   9   1     4729.37     4682.33     69.57 o 
  -2   9   1      806.40      829.79     10.37 o 
  -1   9   1     4476.55     4403.47     60.48 o 
   0   9   1      109.83      152.30      9.50 o 
   1   9   1      707.28      654.23     11.33 o 
   2   9   1     1217.67     1301.29     15.94 o 
   3   9   1     8032.64     7803.06    178.86 o 
   4   9   1       12.27       13.51      8.38 o 
   5   9   1     2243.48     2300.70    112.46 o 
   6   9   1       92.50      107.68      9.17 o 
   7   9   1        9.93       29.71      9.29 o 
   8   9   1      254.93      270.93      9.48 o 
   9   9   1       34.65       51.12     11.08 o 
  -9  10   1      841.85      810.55     39.43 o 
  -8  10   1       19.84       24.89      9.28 o 
  -7  10   1      177.54      193.11     11.34 o 
  -6  10   1        2.66        9.86     23.57 o 
  -5  10   1      354.69      366.75     11.90 o 
  -4  10   1       66.31       61.12     14.52 o 
  -3  10   1        7.49       23.02      9.37 o 
  -2  10   1     1384.16     1194.47     12.61 o 
  -1  10   1      621.80      647.98     19.11 o 
   0  10   1        3.55       18.79      9.46 o 
   1  10   1       22.50       16.54      8.06 o 
   2  10   1        0.77        8.17      9.83 o 
   3  10   1     1124.18     1161.47     50.43 o 
   4  10   1     2823.27     2711.96    102.89 o 
   5  10   1      290.67      313.88     18.89 o 
   6  10   1      364.08      368.31      9.85 o 
   7  10   1       29.36       27.85     10.02 o 
   8  10   1       53.27       67.72     15.62 o 
   9  10   1      416.89      398.02     13.81 o 
  -8  11   1      125.93      154.93     10.07 o 
  -7  11   1      205.56      193.75     16.42 o 
  -6  11   1        2.93       12.40     10.77 o 
  -5  11   1      190.78      205.10     13.15 o 
  -4  11   1       78.37       63.77      9.88 o 
  -3  11   1      516.89      563.95     10.97 o 
  -2  11   1     1343.88     1208.23     44.10 o 
  -1  11   1     2358.73     2282.47     56.72 o 
   0  11   1        7.75        3.99      9.69 o 
   1  11   1     1357.68     1349.76     46.17 o 
   2  11   1        0.95        1.87      9.58 o 
   3  11   1       32.23       52.23      8.46 o 
   4  11   1      439.29      458.46     24.79 o 
   5  11   1     1895.65     1986.31     48.65 o 
   6  11   1      110.84      129.27     11.20 o 
   7  11   1        5.84        3.37      8.84 o 
   8  11   1       28.71       41.82     15.70 o 
  -8  12   1      131.27      122.81     16.75 o 
  -7  12   1      612.28      620.81     14.76 o 
  -6  12   1        6.19       26.69      8.82 o 
  -5  12   1      177.06      153.30     22.96 o 
  -4  12   1      186.37      196.48     10.61 o 
  -3  12   1      263.59      264.57      9.00 o 
  -2  12   1     4916.57     4572.24     66.88 o 
  -1  12   1      310.17      303.84     19.34 o 
   0  12   1     1229.75     1148.14     12.56 o 
   1  12   1       92.63       93.72     11.59 o 
   2  12   1      345.13      307.18     12.43 o 
   3  12   1      606.06      587.23     18.13 o 
   4  12   1      746.65      744.68     27.60 o 
   5  12   1       98.53      115.91     11.45 o 
   6  12   1       30.05       47.01     10.03 o 
   7  12   1     1143.34     1168.85     60.20 o 
   8  12   1      450.89      436.64     16.69 o 
  -7  13   1      838.68      837.87     11.44 o 
  -6  13   1      946.40      931.12     13.26 o 
  -5  13   1      876.18      884.71     22.42 o 
  -4  13   1      281.04      272.70     11.50 o 
  -3  13   1     2499.67     2264.06     38.93 o 
  -2  13   1     2165.58     2078.39     16.66 o 
  -1  13   1     1813.03     1722.34     15.63 o 
   0  13   1      328.62      314.00     10.47 o 
   1  13   1     1838.34     1788.45     24.56 o 
   2  13   1      137.89      121.80     12.50 o 
   3  13   1     1801.59     1708.64     49.40 o 
   4  13   1      400.68      412.24     23.72 o 
   5  13   1     1905.62     1937.40     25.45 o 
   6  13   1       91.74       98.12     10.45 o 
   7  13   1      485.03      517.17     13.30 o 
  -7  14   1      545.33      561.03     14.29 o 
  -6  14   1        8.16       34.98     12.52 o 
  -5  14   1      354.06      357.80      9.46 o 
  -4  14   1      536.97      501.88     31.62 o 
  -3  14   1       74.52       76.01      8.44 o 
  -2  14   1        2.09       28.67     12.97 o 
  -1  14   1      275.65      274.05      9.46 o 
   0  14   1      128.39      144.50      9.23 o 
   1  14   1       66.64       71.24     12.49 o 
   2  14   1       13.93       32.31     10.45 o 
   3  14   1       32.88       63.30      9.32 o 
   4  14   1      767.59      711.02     10.37 o 
   5  14   1      355.90      376.49     20.71 o 
   6  14   1       70.80       69.48     11.01 o 
   7  14   1      224.97      201.40     15.47 o 
  -6  15   1       82.24       83.23     13.90 o 
  -5  15   1      638.43      654.57     18.80 o 
  -4  15   1       56.13       60.25     11.44 o 
  -3  15   1      618.97      657.03     10.73 o 
  -2  15   1      289.48      296.15     26.29 o 
  -1  15   1     1830.57     1756.86     33.80 o 
   0  15   1      608.09      599.56     10.98 o 
   1  15   1      830.49      772.31     25.74 o 
   2  15   1        2.40       15.51     11.54 o 
   3  15   1     1348.53     1385.05     54.51 o 
   4  15   1       72.34       80.85     22.66 o 
   5  15   1       87.24       92.00      8.23 o 
   6  15   1       43.61       74.54     12.92 o 
  -5  16   1       24.10       45.77     25.59 o 
  -4  16   1        0.39       16.39      9.27 o 
  -3  16   1      527.96      461.24      9.98 o 
  -2  16   1      214.45      251.06     28.59 o 
  -1  16   1       23.46       18.39     13.69 o 
   0  16   1       18.14       25.55      9.65 o 
   1  16   1       46.33       36.24     17.78 o 
   2  16   1      103.37      132.80     19.28 o 
   3  16   1        1.41       11.62      9.91 o 
   4  16   1      271.00      271.39     18.60 o 
   5  16   1      114.41      102.64     19.89 o 
  -4  17   1      326.92      288.63     11.83 o 
  -3  17   1       21.08       28.67     12.80 o 
  -2  17   1       97.92       97.90     12.32 o 
  -1  17   1      883.35      818.01     35.75 o 
   0  17   1        2.34       24.68     11.94 o 
   1  17   1      758.79      723.13     15.89 o 
   2  17   1      501.04      531.50     15.93 o 
   3  17   1       50.38       35.58     12.37 o 
   4  17   1       39.80       64.16     11.18 o 
  -2  18   1      429.52      505.25     16.78 o 
  -1  18   1       52.60       87.08     20.02 o 
   0  18   1       32.50       45.42     12.62 o 
   1  18   1       39.91       70.53     22.43 o 
   2  18   1       91.33      153.13     27.26 o 
 -10   0   2     1715.19     1658.14     19.08 o 
  -8   0   2      611.05      627.43     28.88 o 
  -6   0   2     2059.17     2055.38     41.93 o 
  -4   0   2        9.02       30.04     15.64 o 
   2   0   2    36833.09    33336.51    819.88 o 
   4   0   2     2664.54     2637.10     50.28 o 
   6   0   2       49.56       84.36     14.34 o 
   8   0   2      131.01      133.97     13.39 o 
  10   0   2      109.10      131.53     12.64 o 
 -10   1   2     1235.91     1220.07     26.87 o 
  -9   1   2      123.15      132.83      8.54 o 
  -8   1   2      439.55      438.87      8.44 o 
  -7   1   2      125.11      141.64     14.57 o 
  -6   1   2     1370.94     1387.59     41.36 o 
  -5   1   2      156.23      180.65      7.66 o 
  -4   1   2     9344.10     9655.25    227.45 o 
  -3   1   2      500.66      527.69     10.54 o 
  -2   1   2       46.07       29.29     10.12 o 
  -1   1   2       63.72       71.38     12.54 o 
   0   1   2      304.18      357.93     23.14 o 
   1   1   2      368.67      345.11     14.68 o 
   2   1   2     5077.00     5237.64    128.34 o 
   3   1   2     1197.89     1237.81     35.93 o 
   4   1   2       48.31       47.22      7.17 o 
   5   1   2      146.04      182.30      8.77 o 
   6   1   2     3915.86     3914.10     24.43 o 
   7   1   2       24.89       51.96     12.75 o 
   8   1   2     1842.38     1816.82     27.84 o 
   9   1   2       76.74       82.59      8.35 o 
  10   1   2      233.77      252.40     14.08 o 
 -10   2   2      130.13      131.80     13.36 o 
  -9   2   2        8.49       13.87      9.40 o 
  -8   2   2     1045.67     1010.30     25.41 o 
  -7   2   2       54.97       90.85      7.50 o 
  -6   2   2     2479.97     2486.15     57.81 o 
  -5   2   2      541.25      488.91     14.74 o 
  -4   2   2     6982.77     6729.01    122.62 o 
  -3   2   2      884.84      967.30     20.54 o 
  -2   2   2      275.63      357.27     11.40 o 
  -1   2   2    17692.02    18858.27    349.75 o 
   0   2   2     2626.69     2253.80     31.03 o 
   1   2   2     8851.20     9595.79    199.53 o 
   2   2   2      159.94      128.00      9.11 o 
   3   2   2     3543.02     3817.35    114.46 o 
   4   2   2     4476.68     4431.91     99.21 o 
   5   2   2     1047.83     1111.58     32.09 o 
   6   2   2      851.89      866.04     25.97 o 
   7   2   2        1.44       22.47      7.95 o 
   8   2   2      437.15      427.97     16.62 o 
   9   2   2      213.21      208.64     10.30 o 
  10   2   2      986.37      927.60     24.78 o 
 -10   3   2      780.22      781.63     20.50 o 
  -9   3   2       43.58       43.09      8.23 o 
  -8   3   2      578.87      546.61     17.05 o 
  -7   3   2       83.83       92.69      7.94 o 
  -6   3   2     2020.48     1947.51     35.32 o 
  -5   3   2     4462.96     4666.65     66.59 o 
  -4   3   2     4198.22     4338.76     71.56 o 
  -3   3   2      433.07      423.85     13.02 o 
  -2   3   2      180.09      139.08     11.29 o 
  -1   3   2     2341.38     2256.15     37.51 o 
   0   3   2       81.96       87.15     16.03 o 
   1   3   2        0.09        8.10     11.33 o 
   2   3   2      112.98      100.06     10.90 o 
   3   3   2      219.76      269.76      8.73 o 
   4   3   2      522.06      555.26     13.66 o 
   5   3   2      334.69      384.11     12.58 o 
   6   3   2     1353.58     1325.95     42.60 o 
   7   3   2      761.04      788.16     18.06 o 
   8   3   2     1171.37     1137.61     16.35 o 
   9   3   2      147.04      154.79      9.03 o 
  10   3   2     2938.50     2842.62     87.53 o 
 -10   4   2       82.25       87.92     12.50 o 
  -9   4   2      153.53      150.08     10.34 o 
  -8   4   2      237.01      243.25      8.08 o 
  -7   4   2       37.90       76.31     14.90 o 
  -6   4   2      469.73      457.05      9.39 o 
  -5   4   2     1139.93     1083.60     30.27 o 
  -4   4   2     2262.49     2215.28     47.82 o 
  -3   4   2      748.96      784.05     16.77 o 
  -2   4   2      954.28     1225.04     20.48 o 
  -1   4   2     2518.16     2671.21     18.28 o 
   0   4   2     2024.41     2247.91     47.98 o 
   1   4   2     1435.11     1396.92     26.61 o 
   2   4   2      262.33      216.17     15.64 o 
   3   4   2      876.78      890.73     11.05 o 
   4   4   2      463.23      444.23     13.16 o 
   5   4   2       32.23       39.20      8.80 o 
   6   4   2      385.58      341.13     11.15 o 
   7   4   2       63.04       59.14      7.32 o 
   8   4   2      212.97      248.75     15.78 o 
   9   4   2       46.40       54.00      8.90 o 
  10   4   2        1.04       12.34      8.94 o 
 -10   5   2      418.73      440.78     11.85 o 
  -9   5   2       98.95      115.98      9.28 o 
  -8   5   2     1109.54     1116.73     28.66 o 
  -7   5   2      466.54      474.26      8.28 o 
  -6   5   2     1123.42     1150.62     22.87 o 
  -5   5   2       95.58      114.85      7.15 o 
  -4   5   2     1139.46     1125.79     18.50 o 
  -3   5   2     2977.24     3242.18     49.74 o 
  -2   5   2     6834.15     7103.98     64.88 o 
  -1   5   2      226.84      229.09     22.40 o 
   0   5   2    10610.51    10882.25     96.57 o 
   1   5   2      842.79      901.58     15.64 o 
   2   5   2     4025.98     4210.07     87.23 o 
   3   5   2      750.76      822.23     15.85 o 
   4   5   2     8050.59     8009.68    144.35 o 
   5   5   2     1021.34     1085.74     24.14 o 
   6   5   2      450.10      418.20      8.42 o 
   7   5   2        9.37        7.02      7.18 o 
   8   5   2     1185.87     1177.86     13.91 o 
   9   5   2      281.74      299.78      8.59 o 
  10   5   2      930.07      884.58     32.83 o 
 -10   6   2      111.56      119.08     14.22 o 
  -9   6   2       18.58       -0.76      8.53 o 
  -8   6   2      197.45      199.01      8.87 o 
  -7   6   2      121.30      139.76     11.82 o 
  -6   6   2     1537.26     1527.46     53.39 o 
  -5   6   2        1.48       -0.83      8.62 o 
  -4   6   2     2291.62     2347.52     46.69 o 
  -3   6   2     1494.55     1596.91     34.83 o 
  -2   6   2     7112.99     7293.08     34.93 o 
  -1   6   2      866.80      857.22     27.48 o 
   0   6   2    13640.21    13367.06    365.74 o 
   1   6   2      136.69      112.09     13.29 o 
   2   6   2    10267.57    10525.91    285.60 o 
   3   6   2     2877.88     2945.39     43.63 o 
   4   6   2     1753.62     1657.44     59.42 o 
   5   6   2      252.13      294.39     10.50 o 
   6   6   2     1504.27     1531.38     31.93 o 
   7   6   2       36.93       34.83     10.89 o 
   8   6   2      141.23      144.06      8.75 o 
   9   6   2        6.06       33.63     11.82 o 
  10   6   2       22.24       41.94     15.21 o 
 -10   7   2      668.18      640.83     31.96 o 
  -9   7   2      175.81      149.56      9.71 o 
  -8   7   2      339.16      342.97      9.36 o 
  -7   7   2       72.76       72.51     10.70 o 
  -6   7   2     1337.72     1448.41     46.73 o 
  -5   7   2      110.37      119.91     12.79 o 
  -4   7   2     3441.71     3407.82     61.65 o 
  -3   7   2       32.26       20.63     14.89 o 
  -2   7   2      961.32     1015.76     74.11 o 
  -1   7   2      465.48      429.90     20.41 o 
   0   7   2    10384.77    11196.11     30.21 o 
   1   7   2      223.68      241.37     21.80 o 
   2   7   2     5370.54     5463.36    240.46 o 
   3   7   2       20.06       18.17      7.35 o 
   4   7   2       20.33       26.75      6.98 o 
   5   7   2        8.10        0.04      7.68 o 
   6   7   2      866.87      898.63     15.02 o 
   7   7   2      553.56      544.36     24.14 o 
   8   7   2      561.30      580.80     12.25 o 
   9   7   2        8.12       35.54     12.10 o 
  10   7   2      503.09      482.97     17.64 o 
  -9   8   2       13.67       12.86     12.49 o 
  -8   8   2      288.22      302.36     13.15 o 
  -7   8   2      246.60      298.43      8.84 o 
  -6   8   2     2161.16     2168.48     43.27 o 
  -5   8   2      699.56      677.87     11.29 o 
  -4   8   2     2739.26     2615.84     40.92 o 
  -3   8   2      977.09      935.36     10.31 o 
  -2   8   2     3736.10     3614.90     17.26 o 
  -1   8   2      284.35      276.57     14.40 o 
   0   8   2     1748.86     1497.67     21.49 o 
   1   8   2      618.59      765.82     11.79 o 
   2   8   2     1409.13     1219.55     43.54 o 
   3   8   2      792.68      846.46     17.40 o 
   4   8   2     4683.97     4600.55    180.10 o 
   5   8   2     1720.64     1729.69     42.56 o 
   6   8   2     1097.45     1101.61     31.32 o 
   7   8   2       29.14       71.14     27.21 o 
   8   8   2       88.08       71.43      8.96 o 
   9   8   2       11.80       16.78     10.99 o 
  -9   9   2        0.30       20.53     10.90 o 
  -8   9   2      107.90      122.05     11.03 o 
  -7   9   2       93.61      114.40      9.55 o 
  -6   9   2     2732.03     2880.64     35.73 o 
  -5   9   2     2892.39     2843.59     59.52 o 
  -4   9   2     1724.62     1630.71     12.53 o 
  -3   9   2        4.98        7.43      8.32 o 
  -2   9   2      247.14      245.14      8.55 o 
  -1   9   2      674.98      682.61     12.86 o 
   0   9   2     2255.86     2283.47     45.41 o 
   1   9   2       35.48       38.52     18.59 o 
   2   9   2     3398.30     3534.93     29.77 o 
   3   9   2       68.52       79.05      7.59 o 
   4   9   2      320.51      347.68     14.12 o 
   5   9   2      720.23      656.14     17.11 o 
   6   9   2      169.91      204.64      9.26 o 
   7   9   2     1614.68     1646.58     11.91 o 
   8   9   2     2242.66     2224.57     51.61 o 
   9   9   2      293.75      324.16     10.34 o 
  -9  10   2      267.04      270.69     21.94 o 
  -8  10   2      140.16      164.40     12.37 o 
  -7  10   2       52.52       64.43     29.95 o 
  -6  10   2        8.32       15.32      9.20 o 
  -5  10   2      209.23      221.88     14.28 o 
  -4  10   2      216.55      204.75     13.87 o 
  -3  10   2       95.17      106.35      8.25 o 
  -2  10   2     1266.95     1310.79     39.25 o 
  -1  10   2      359.61      360.01     16.53 o 
   0  10   2     1324.82     1268.80     14.25 o 
   1  10   2       16.83       38.77      8.22 o 
   2  10   2      575.53      589.08     18.80 o 
   3  10   2     2608.32     2556.65     70.31 o 
   4  10   2      819.50      837.71     23.62 o 
   5  10   2      330.24      338.97     11.27 o 
   6  10   2      348.97      319.59     13.54 o 
   7  10   2       18.37       40.82      9.80 o 
   8  10   2       22.09       14.27     24.44 o 
   9  10   2        0.31        5.26     11.34 o 
  -8  11   2     1166.75     1260.45     36.41 o 
  -7  11   2      578.13      533.37     11.20 o 
  -6  11   2      131.62      135.03      8.64 o 
  -5  11   2     1508.66     1495.40     46.34 o 
  -4  11   2      144.89      116.93      8.86 o 
  -3  11   2      930.11      895.75     22.16 o 
  -2  11   2      511.65      494.93     12.57 o 
  -1  11   2      477.05      434.69     37.03 o 
   0  11   2      223.42      207.11     10.00 o 
   1  11   2      270.75      249.07     10.39 o 
   2  11   2       39.26       27.79     10.39 o 
   3  11   2      730.94      710.18     15.90 o 
   4  11   2     1895.49     1773.78     16.94 o 
   5  11   2     1610.32     1571.60     35.01 o 
   6  11   2       12.75       19.34      9.73 o 
   7  11   2        0.41       30.51     11.86 o 
   8  11   2      240.04      268.06     15.47 o 
  -8  12   2      344.56      369.16     29.10 o 
  -7  12   2        0.26        9.69     10.32 o 
  -6  12   2      564.64      585.13     23.20 o 
  -5  12   2       75.17       78.22     14.89 o 
  -4  12   2     1806.87     1744.79     59.33 o 
  -3  12   2      104.11      101.27      7.70 o 
  -2  12   2     2031.88     2055.41     45.43 o 
  -1  12   2     1110.66     1071.31     13.88 o 
   0  12   2     2158.15     2322.21     15.26 o 
   1  12   2       57.67       81.22     11.80 o 
   2  12   2      512.67      557.91     15.15 o 
   3  12   2      142.08      154.55     17.77 o 
   4  12   2     2420.99     2390.84     33.48 o 
   5  12   2        9.22       29.42      9.16 o 
   6  12   2     1438.78     1464.94     23.98 o 
   7  12   2       60.58       69.55     17.79 o 
   8  12   2       42.99       43.27     11.29 o 
  -7  13   2       70.79       90.76     11.79 o 
  -6  13   2      730.69      808.97     10.87 o 
  -5  13   2      243.04      245.53     15.37 o 
  -4  13   2      393.68      344.69      9.96 o 
  -3  13   2       57.81       63.81     10.39 o 
  -2  13   2      489.19      483.06     23.11 o 
  -1  13   2      559.65      548.13     18.41 o 
   0  13   2      189.84      154.89     10.14 o 
   1  13   2       55.66       83.85     12.20 o 
   2  13   2       93.97       81.22     16.84 o 
   3  13   2       64.04       68.61      9.20 o 
   4  13   2      109.70      119.78     12.07 o 
   5  13   2       23.13       48.42     14.97 o 
   6  13   2      184.86      204.67     12.16 o 
   7  13   2      103.93      114.51     15.05 o 
  -7  14   2      525.27      527.83     12.50 o 
  -6  14   2      812.77      812.61     21.83 o 
  -5  14   2       16.02       25.99      8.92 o 
  -4  14   2      470.03      485.73     11.92 o 
  -3  14   2        4.28      -11.78     16.62 o 
  -2  14   2     2876.13     2609.26    111.34 o 
  -1  14   2      390.18      366.09     25.34 o 
   0  14   2     3994.10     3709.56    133.54 o 
   1  14   2      344.95      296.07     15.62 o 
   2  14   2     1788.41     1685.62     33.36 o 
   3  14   2      508.49      454.22     13.91 o 
   4  14   2     1898.76     1829.05     39.76 o 
   5  14   2      101.54      137.29     11.90 o 
   6  14   2      253.70      308.69     19.29 o 
   7  14   2       44.64       68.14     13.45 o 
  -6  15   2      415.64      406.38     16.87 o 
  -5  15   2       39.38       42.36      9.36 o 
  -4  15   2      361.41      382.82     15.07 o 
  -3  15   2        5.41       19.12     11.14 o 
  -2  15   2       38.84       37.34     10.95 o 
  -1  15   2      366.45      366.80     19.30 o 
   0  15   2        7.48       37.71     12.86 o 
   1  15   2       39.82       38.19     14.22 o 
   2  15   2       34.61       48.27     13.32 o 
   3  15   2        0.54       -4.07     14.28 o 
   4  15   2      187.45      193.26     12.03 o 
   5  15   2       25.73       31.72     13.20 o 
   6  15   2      503.12      474.99     18.95 o 
  -5  16   2       51.58       54.76     10.75 o 
  -4  16   2      258.84      243.16     12.42 o 
  -3  16   2       28.75       27.43     10.23 o 
  -2  16   2      568.81      563.38     45.69 o 
  -1  16   2      187.25      145.57     12.84 o 
   0  16   2      156.28      155.69     14.29 o 
   1  16   2       80.01      119.18     22.72 o 
   2  16   2     1281.99     1255.13     20.75 o 
   3  16   2      514.03      523.91     12.43 o 
   4  16   2       62.71       78.33     10.65 o 
   5  16   2       66.08       67.47     11.12 o 
  -4  17   2       14.19       35.51     13.03 o 
  -3  17   2       40.87       59.24     12.44 o 
  -2  17   2       58.97       98.45     23.03 o 
  -1  17   2        4.52       25.75     14.67 o 
   0  17   2      119.57      163.86     12.43 o 
   1  17   2        0.33       26.05     15.23 o 
   2  17   2        0.42       -7.77     12.26 o 
   3  17   2       51.21       67.44     13.08 o 
   4  17   2       15.66       -6.56     15.44 o 
  -2  18   2      353.99      372.76     19.71 o 
  -1  18   2      179.48      247.09     30.45 o 
   0  18   2      504.10      491.74     18.26 o 
   1  18   2        3.65       25.74     24.54 o 
   2  18   2      182.76      150.06     11.68 o 
  -9   0   3     1859.51     1811.67     16.79 o 
  -7   0   3     1580.57     1552.74     29.33 o 
  -5   0   3     2240.23     2150.52     17.61 o 
  -3   0   3      332.24      326.87     12.71 o 
  -1   0   3     3709.89     3670.30     53.08 o 
   1   0   3      335.02      299.40     13.68 o 
   3   0   3      901.77      965.11     15.31 o 
   5   0   3     2712.85     2657.39    164.54 o 
   7   0   3     1711.77     1701.52     15.78 o 
   9   0   3       21.33        9.30     12.63 o 
 -10   1   3      693.41      705.34     19.32 o 
  -9   1   3      101.72      118.90      9.08 o 
  -8   1   3        1.44       15.24     10.85 o 
  -7   1   3     4329.39     4221.73     83.20 o 
  -6   1   3      213.79      213.04      7.88 o 
  -5   1   3      820.66      829.67     24.97 o 
  -4   1   3      310.08      348.08      8.10 o 
  -3   1   3     4405.28     4501.24     58.35 o 
  -2   1   3    17342.23    18496.85    119.38 o 
   0   1   3       76.26       91.56     16.16 o 
   1   1   3    12553.50    12388.20    326.15 o 
   3   1   3     1932.67     1912.99     55.77 o 
   4   1   3      502.36      474.77      8.74 o 
   5   1   3     6779.79     6864.38     45.56 o 
   6   1   3      211.53      215.61     12.75 o 
   7   1   3       77.04       91.53      7.29 o 
   8   1   3      206.65      211.46      9.77 o 
   9   1   3      635.52      638.20     21.61 o 
  10   1   3       13.42       25.81     14.40 o 
 -10   2   3      133.53      136.31     10.99 o 
  -9   2   3      133.70      165.78     17.76 o 
  -8   2   3      774.46      757.70     13.50 o 
  -7   2   3      281.33      281.98      9.14 o 
  -6   2   3      130.17      148.41     15.64 o 
  -5   2   3     9088.08     9418.04    158.18 o 
  -4   2   3      442.67      484.02     15.29 o 
  -3   2   3     2418.95     2526.88     53.46 o 
  -2   2   3     2384.31     2252.16     55.77 o 
  -1   2   3     4601.17     4434.99    104.10 o 
   0   2   3      478.31      479.75     21.39 o 
   1   2   3      369.41      354.81     12.83 o 
   2   2   3     3990.96     4015.59    137.45 o 
   3   2   3     5491.20     5883.11    147.31 o 
   4   2   3      200.44      215.33      9.66 o 
   5   2   3       14.60       36.57      6.95 o 
   6   2   3      392.99      372.91      8.29 o 
   7   2   3     2994.39     3014.46     40.99 o 
   8   2   3        4.60        8.61      8.12 o 
   9   2   3      381.39      321.23     17.76 o 
  10   2   3      624.43      583.05     22.16 o 
 -10   3   3       41.45       57.41     12.88 o 
  -9   3   3       91.60       85.13      9.30 o 
  -8   3   3      242.38      251.33     11.93 o 
  -7   3   3      880.70      903.54     17.31 o 
  -6   3   3        0.20       -0.94      7.47 o 
  -5   3   3     1464.32     1486.56     18.68 o 
  -4   3   3     1247.90     1429.38     25.51 o 
  -3   3   3     1328.62     1395.77     73.07 o 
  -2   3   3      996.05     1017.39     51.07 o 
  -1   3   3    22498.04    22064.57    114.89 o 
   0   3   3        2.41       19.32     14.43 o 
   1   3   3     2916.99     2872.89    125.82 o 
   2   3   3      668.05      644.36     15.06 o 
   3   3   3     1116.81     1115.73     23.29 o 
   4   3   3     3162.63     3288.84     57.67 o 
   5   3   3     1932.44     1852.15     30.80 o 
   6   3   3      157.61      172.75      8.88 o 
   7   3   3      108.69      124.81     23.15 o 
   8   3   3        2.40        1.47      9.13 o 
   9   3   3       57.63       66.22      8.94 o 
  10   3   3      267.92      294.26     22.73 o 
 -10   4   3        0.05        7.57     13.29 o 
  -9   4   3       89.43      100.25     11.23 o 
  -8   4   3       62.89       82.35      7.99 o 
  -7   4   3     2987.02     3009.18     17.91 o 
  -6   4   3      240.66      235.12      7.65 o 
  -5   4   3      580.41      518.63     19.61 o 
  -4   4   3     1183.46     1330.81     25.34 o 
  -3   4   3        5.40       -0.62      8.53 o 
  -2   4   3        4.11       14.99     12.04 o 
  -1   4   3       61.83       65.56      8.62 o 
   0   4   3      159.73      167.30     13.26 o 
   1   4   3     3170.98     3372.46     38.29 o 
   2   4   3     3143.72     3340.86    148.31 o 
   3   4   3     3364.38     3428.20    116.06 o 
   4   4   3       33.24       49.54      7.53 o 
   5   4   3       12.34       26.60      7.33 o 
   6   4   3      929.05      866.26     29.17 o 
   7   4   3      322.18      300.69     10.06 o 
   8   4   3       10.94       23.76      7.95 o 
   9   4   3       36.22       52.26     11.51 o 
  10   4   3      265.49      252.29     15.68 o 
 -10   5   3      176.20      190.71     15.66 o 
  -9   5   3      209.60      222.87     11.49 o 
  -8   5   3       80.74       78.10      9.68 o 
  -7   5   3      306.82      322.81     21.24 o 
  -6   5   3       10.85       12.04      7.67 o 
  -5   5   3      946.66      883.52     21.79 o 
  -4   5   3     2898.11     2896.84     19.54 o 
  -3   5   3     8358.67     8190.76    196.24 o 
  -2   5   3     3090.36     3314.33     81.23 o 
  -1   5   3     7854.61     7267.29    162.29 o 
   0   5   3      532.58      666.13     16.52 o 
   1   5   3    16865.84    16671.57    218.99 o 
   2   5   3        8.77        0.60      9.56 o 
   3   5   3     2858.31     2662.31     96.18 o 
   4   5   3     1480.57     1500.39     41.17 o 
   5   5   3      447.82      391.33      9.41 o 
   6   5   3       16.20       34.96      8.54 o 
   7   5   3     2130.70     2088.40     32.13 o 
   8   5   3       25.83       31.21      8.83 o 
   9   5   3       35.35       34.63      8.25 o 
  10   5   3       15.06       58.12      8.85 o 
 -10   6   3      121.75      134.29     17.30 o 
  -9   6   3      849.11      846.68     11.76 o 
  -8   6   3      155.16      134.45      9.03 o 
  -7   6   3     1694.76     1657.04     33.61 o 
  -6   6   3     2008.19     1913.20     12.63 o 
  -5   6   3     1064.86     1048.55     11.99 o 
  -4   6   3      475.29      459.78     15.11 o 
  -3   6   3       91.52      114.60     11.97 o 
  -2   6   3     4015.08     4235.89     22.92 o 
  -1   6   3     1036.09     1171.44     33.49 o 
   0   6   3      162.14      179.98     10.02 o 
   1   6   3      727.34      848.94     22.39 o 
   2   6   3      463.19      440.66     11.07 o 
   3   6   3       22.15       10.42      7.58 o 
   4   6   3       33.46       50.77     13.98 o 
   5   6   3     1007.16      943.16     22.28 o 
   6   6   3      564.85      570.08      8.39 o 
   7   6   3      590.92      606.71      9.42 o 
   8   6   3        0.12       -0.74     10.14 o 
   9   6   3      496.37      486.52     10.26 o 
  10   6   3        1.95       11.45     18.51 o 
 -10   7   3      174.38      164.38     11.78 o 
  -9   7   3      785.99      768.53     22.96 o 
  -8   7   3      139.13      141.87     14.20 o 
  -7   7   3      941.04      973.84     39.65 o 
  -6   7   3      201.84      227.18     10.71 o 
  -5   7   3     3783.69     3850.58     68.05 o 
  -4   7   3      533.05      506.35     19.23 o 
  -3   7   3     2081.33     2190.84     57.57 o 
  -2   7   3     2733.15     2974.94     16.75 o 
  -1   7   3     3885.22     3774.99     20.46 o 
   0   7   3     1021.92      969.18     35.35 o 
   1   7   3    12924.01    13214.42     62.55 o 
   2   7   3     8442.05     9205.39     27.49 o 
   3   7   3      328.60      322.43     14.95 o 
   4   7   3      929.18      924.69     24.76 o 
   5   7   3     4258.97     4235.43     66.20 o 
   6   7   3       31.18       41.96      8.81 o 
   7   7   3      587.96      565.80     19.16 o 
   8   7   3       18.89       21.57     14.37 o 
   9   7   3      228.58      211.52     10.90 o 
  10   7   3       16.36       -0.59     16.78 o 
  -9   8   3       98.25      120.92     16.41 o 
  -8   8   3      300.10      295.11     16.04 o 
  -7   8   3      494.38      516.52     13.02 o 
  -6   8   3      199.07      172.93     10.43 o 
  -5   8   3     6810.22     6930.80    141.81 o 
  -4   8   3       14.86       14.19      9.70 o 
  -3   8   3      260.02      237.63      8.62 o 
  -2   8   3      486.57      456.75      9.15 o 
  -1   8   3     2499.84     2490.21     16.05 o 
   0   8   3      419.44      455.10      9.72 o 
   1   8   3      696.77      706.02     16.16 o 
   2   8   3      225.27      214.22     24.45 o 
   3   8   3        7.82       19.27      8.20 o 
   4   8   3      168.10      193.77     10.08 o 
   5   8   3      108.95      109.14      8.69 o 
   6   8   3        0.21       -6.49     10.26 o 
   7   8   3      357.23      360.06     10.54 o 
   8   8   3      161.53      176.64     13.32 o 
   9   8   3     1461.62     1422.81     64.63 o 
  -9   9   3        0.83       14.22     11.06 o 
  -8   9   3       69.49       80.41     18.17 o 
  -7   9   3        3.98       19.47      8.63 o 
  -6   9   3        7.59       -1.56      9.18 o 
  -5   9   3     1984.48     2030.48     35.70 o 
  -4   9   3       22.59       26.27      9.69 o 
  -3   9   3     2151.21     2180.91     60.87 o 
  -2   9   3       36.16       54.88     11.42 o 
  -1   9   3     6736.79     6685.89     39.16 o 
   0   9   3     1267.52     1243.70     53.58 o 
   1   9   3     3777.24     3800.75     40.82 o 
   2   9   3      428.76      390.33     13.00 o 
   3   9   3     1717.18     1656.00     22.31 o 
   4   9   3        9.67       21.36      7.71 o 
   5   9   3      965.95      989.32     24.61 o 
   6   9   3      305.89      312.72     19.10 o 
   7   9   3      291.36      316.13     11.12 o 
   8   9   3       17.53       19.97      8.35 o 
   9   9   3       10.42       41.31     13.40 o 
  -9  10   3      297.94      288.26     13.86 o 
  -8  10   3      405.75      402.17     16.03 o 
  -7  10   3     1018.92     1039.39     25.82 o 
  -6  10   3      895.17      866.74     10.84 o 
  -5  10   3      530.10      590.30     10.78 o 
  -4  10   3       37.14       34.35      8.60 o 
  -3  10   3     2406.59     2317.17     41.82 o 
  -2  10   3        9.84       23.25     10.47 o 
  -1  10   3      248.21      221.45     11.78 o 
   0  10   3        2.06       13.68     11.23 o 
   1  10   3      456.45      456.06     15.39 o 
   2  10   3       33.06       38.58     12.93 o 
   3  10   3     5526.55     5198.99    114.57 o 
   4  10   3     2421.79     2383.80     69.96 o 
   5  10   3       90.20       82.82     13.07 o 
   6  10   3       73.57       59.29      9.40 o 
   7  10   3       28.83       34.13     17.40 o 
   8  10   3      147.72      132.17     12.00 o 
   9  10   3       67.52       94.45     20.59 o 
  -8  11   3      213.84      168.06     11.56 o 
  -7  11   3      973.38     1033.22     37.01 o 
  -6  11   3      356.19      344.69     30.53 o 
  -5  11   3      159.42      133.31      9.18 o 
  -4  11   3       90.09      101.03      8.67 o 
  -3  11   3     2449.87     2370.12     54.13 o 
  -2  11   3      177.71      156.53     10.11 o 
  -1  11   3     1563.10     1608.93     56.16 o 
   0  11   3       16.85       34.39      9.33 o 
   1  11   3     1202.86     1159.48     14.38 o 
   2  11   3       42.39       22.57     12.20 o 
   3  11   3      416.82      406.07     21.74 o 
   4  11   3        0.70        4.87     16.15 o 
   5  11   3     1171.22     1165.05     31.63 o 
   6  11   3        2.89       20.14     11.16 o 
   7  11   3      706.46      732.95     13.99 o 
   8  11   3      486.45      435.40     20.45 o 
  -8  12   3       18.03       35.65     12.69 o 
  -7  12   3      456.10      464.34     14.58 o 
  -6  12   3     1004.25     1012.95     16.26 o 
  -5  12   3      684.17      693.91     15.46 o 
  -4  12   3       56.74       50.86      8.04 o 
  -3  12   3      961.27      900.10     13.11 o 
  -2  12   3       27.91       56.97     18.41 o 
  -1  12   3      272.32      246.17     26.27 o 
   0  12   3       53.88       49.17     11.88 o 
   1  12   3      146.69      159.86     12.02 o 
   2  12   3      274.82      298.51     12.97 o 
   3  12   3      113.22      106.95     12.33 o 
   4  12   3       39.56       57.92     10.68 o 
   5  12   3      216.90      238.33     22.73 o 
   6  12   3      141.80      134.08     10.23 o 
   7  12   3      790.93      785.34     25.20 o 
   8  12   3      143.25      164.71     13.45 o 
  -7  13   3      346.03      328.84     11.86 o 
  -6  13   3      516.69      497.85     12.92 o 
  -5  13   3     1093.69     1105.17     49.03 o 
  -4  13   3       28.29       29.26      9.14 o 
  -3  13   3      970.82      929.39     16.03 o 
  -2  13   3        1.08        2.11     14.27 o 
  -1  13   3     3731.69     3531.98     17.21 o 
   0  13   3      685.13      584.58     36.28 o 
   1  13   3      437.66      443.45     17.22 o 
   2  13   3      275.64      267.35     31.83 o 
   3  13   3     2047.88     2005.89     23.52 o 
   4  13   3      623.68      568.52     21.47 o 
   5  13   3     1792.38     1753.70     46.85 o 
   6  13   3       77.90       89.72     12.04 o 
   7  13   3       49.13       67.36     14.08 o 
  -6  14   3      612.73      579.96     11.71 o 
  -5  14   3       57.06       83.11     11.53 o 
  -4  14   3       76.79       57.40     11.14 o 
  -3  14   3     1643.79     1562.92     13.72 o 
  -2  14   3      232.83      198.73      9.54 o 
  -1  14   3        0.51        9.73     10.23 o 
   0  14   3      124.03      134.03     12.73 o 
   1  14   3        0.30        5.78     10.32 o 
   2  14   3        2.80       16.32     13.03 o 
   3  14   3        1.07       14.63      9.13 o 
   4  14   3       18.47       45.09     18.01 o 
   5  14   3      424.02      464.51     25.97 o 
   6  14   3      377.65      360.69     14.91 o 
  -6  15   3      129.39      121.30     11.63 o 
  -5  15   3      508.12      500.20     21.88 o 
  -4  15   3       16.16       28.08     11.48 o 
  -3  15   3      837.43      863.98     13.12 o 
  -2  15   3      242.95      242.54     11.36 o 
  -1  15   3      980.10      970.77     53.65 o 
   0  15   3      281.88      301.71     24.92 o 
   1  15   3     1015.63     1011.66     13.23 o 
   2  15   3       52.65       74.60     13.38 o 
   3  15   3     1576.74     1483.47     20.81 o 
   4  15   3       11.04        7.30     15.40 o 
   5  15   3      645.05      621.52     17.16 o 
   6  15   3       91.39      118.47     30.93 o 
  -5  16   3       13.18        6.32     12.91 o 
  -4  16   3      376.02      382.34     12.85 o 
  -3  16   3        5.41       14.93      9.95 o 
  -2  16   3       44.06       61.35     14.20 o 
  -1  16   3       10.99        8.00     22.95 o 
   0  16   3       11.61       23.69     11.47 o 
   1  16   3      514.98      492.13     14.98 o 
   2  16   3      115.70       99.75     14.46 o 
   3  16   3        2.92       11.28     14.55 o 
   4  16   3      520.83      564.81     21.75 o 
   5  16   3      500.97      490.02     13.19 o 
  -4  17   3        2.91       24.14     22.28 o 
  -3  17   3      501.32      453.71     14.25 o 
  -2  17   3        1.35        7.74     15.97 o 
  -1  17   3      277.25      258.79     12.59 o 
   0  17   3      416.60      400.44     23.67 o 
   1  17   3      220.83      209.91     14.83 o 
   2  17   3      153.22      187.22     15.19 o 
   3  17   3      328.69      291.29     12.92 o 
  -1  18   3       75.78       87.95     13.04 o 
   0  18   3        1.64       17.03     15.78 o 
   1  18   3       19.58       46.52     17.91 o 
 -10   0   4      732.37      689.36     18.05 o 
  -8   0   4      430.94      442.79     14.39 o 
  -6   0   4      623.12      601.49     29.79 o 
  -4   0   4     8792.14     8992.46     46.95 o 
   4   0   4     8449.03     8697.40     31.41 o 
   6   0   4     6760.51     6625.22    167.65 o 
   8   0   4       22.77       50.72     11.06 o 
  10   0   4      200.10      222.38     12.64 o 
 -10   1   4     1209.40     1191.21     14.20 o 
  -9   1   4      159.01      169.07      9.30 o 
  -8   1   4     1013.95     1032.18     33.27 o 
  -7   1   4      120.31      128.49      7.76 o 
  -6   1   4      812.93      829.39     21.20 o 
  -5   1   4      350.47      320.68      8.02 o 
  -4   1   4      853.33      906.46     10.14 o 
  -3   1   4      311.00      318.33     11.38 o 
  -2   1   4     4164.89     4440.78     83.09 o 
  -1   1   4      111.81      155.99     13.26 o 
   0   1   4      218.20      196.62     17.19 o 
   1   1   4       68.12       84.39      9.02 o 
   2   1   4     6133.96     6205.05     66.29 o 
   3   1   4     3191.73     3242.63     73.90 o 
   4   1   4      260.48      290.54     11.32 o 
   5   1   4       97.44      114.98      7.61 o 
   6   1   4      341.12      305.26     11.25 o 
   7   1   4      135.23      141.18     11.61 o 
   8   1   4      448.75      457.41     21.52 o 
   9   1   4        6.50       24.91      7.07 o 
  10   1   4      136.40      137.31     12.82 o 
 -10   2   4       81.90       87.47     10.95 o 
  -9   2   4      198.34      210.72     11.15 o 
  -8   2   4      793.40      797.23     23.98 o 
  -7   2   4      141.57      125.47      9.11 o 
  -6   2   4      259.24      257.71      7.89 o 
  -5   2   4     1049.71     1155.71     20.21 o 
  -4   2   4     2215.99     2215.24     56.66 o 
  -3   2   4      285.57      252.27     11.05 o 
  -2   2   4     1442.91     1282.86     23.54 o 
  -1   2   4    13769.61    13425.65     62.44 o 
   0   2   4     2836.17     2952.78     36.44 o 
   1   2   4    18497.67    18236.38    588.58 o 
   2   2   4      120.05       55.95      7.52 o 
   3   2   4      236.32      188.50      7.94 o 
   4   2   4     8120.27     7906.54    272.68 o 
   5   2   4     2298.54     2447.92     27.18 o 
   6   2   4     3523.46     3433.16    103.98 o 
   7   2   4       78.28       73.76     10.92 o 
   8   2   4      591.38      625.61     11.81 o 
   9   2   4       79.05       83.21      8.36 o 
  10   2   4      530.92      501.84     10.53 o 
 -10   3   4      545.72      517.94     16.54 o 
  -9   3   4       77.50       65.51      9.07 o 
  -8   3   4      803.32      826.71     15.61 o 
  -7   3   4        1.03        3.71      8.94 o 
  -6   3   4      805.14      834.17     22.80 o 
  -5   3   4        2.42        8.13      7.52 o 
  -4   3   4     1153.71     1072.50     15.99 o 
  -3   3   4     8966.72     9543.08    237.44 o 
  -2   3   4     3793.50     3858.15     90.20 o 
  -1   3   4    14849.51    15263.84     58.96 o 
   0   3   4     9085.93     9556.14    260.65 o 
   1   3   4      490.94      590.48     23.11 o 
   2   3   4     9167.48     9090.92    493.72 o 
   3   3   4     1528.46     1676.38     44.76 o 
   4   3   4     1628.32     1624.68     25.80 o 
   5   3   4      292.74      305.85      7.40 o 
   6   3   4       10.98       18.55      7.03 o 
   7   3   4      168.22      168.98      7.42 o 
   8   3   4     2661.93     2595.37     49.17 o 
   9   3   4      117.05      129.89     10.85 o 
  10   3   4     1155.27     1110.18     44.98 o 
 -10   4   4      355.24      319.35      9.56 o 
  -9   4   4       85.62       83.99      7.96 o 
  -8   4   4      161.82      175.40      8.10 o 
  -7   4   4      770.70      748.05     15.37 o 
  -6   4   4      203.15      214.30     10.57 o 
  -5   4   4        3.35        5.25      6.72 o 
  -4   4   4     2717.81     2544.58     88.30 o 
  -3   4   4      449.83      397.18      9.89 o 
  -2   4   4     1991.93     1999.68     33.70 o 
  -1   4   4     7313.19     7180.44    375.18 o 
   0   4   4     8717.43     8642.67    112.21 o 
   1   4   4      396.28      491.05     14.94 o 
   2   4   4      208.01      151.40      8.26 o 
   3   4   4        6.21       11.52      7.84 o 
   4   4   4     8201.40     7946.93    194.87 o 
   5   4   4     1799.76     1721.67     28.82 o 
   6   4   4     3058.47     2952.17     52.11 o 
   7   4   4      456.34      456.09     16.53 o 
   8   4   4        3.32       -6.59      8.28 o 
   9   4   4       28.27       17.81     10.23 o 
  10   4   4      252.63      252.76     15.00 o 
 -10   5   4      951.22      874.29     10.89 o 
  -9   5   4       24.02       58.74     30.66 o 
  -8   5   4      349.92      327.91      8.68 o 
  -7   5   4     1043.01      995.43     22.50 o 
  -6   5   4     2000.69     1946.51     32.35 o 
  -5   5   4      299.89      332.66      9.44 o 
  -4   5   4      248.01      203.16     10.20 o 
  -3   5   4      853.12      899.35     37.64 o 
  -2   5   4       10.54       13.01      9.25 o 
  -1   5   4     1740.21     1733.49     17.93 o 
   0   5   4    11234.27    11686.17    186.64 o 
   1   5   4      199.12      207.88     12.64 o 
   2   5   4     3681.64     3981.16    146.48 o 
   3   5   4     1947.99     2189.28     79.77 o 
   4   5   4        3.67       20.44      9.62 o 
   5   5   4        8.20       12.51      8.53 o 
   6   5   4       16.87       26.49      6.09 o 
   7   5   4       43.24       46.43      7.29 o 
   8   5   4       35.88       58.64      8.41 o 
   9   5   4      382.25      362.04     28.26 o 
  10   5   4       37.92       30.07     11.10 o 
 -10   6   4       13.33       23.20     13.87 o 
  -9   6   4      247.68      228.34     13.28 o 
  -8   6   4      516.57      501.83     22.03 o 
  -7   6   4        0.12       14.60      9.35 o 
  -6   6   4       58.66       66.78      9.20 o 
  -5   6   4       74.11      104.55     12.22 o 
  -4   6   4     9977.29    10211.33    294.88 o 
  -3   6   4       50.18       70.51     10.60 o 
  -2   6   4    14617.12    15006.18     62.84 o 
  -1   6   4     1940.40     2075.16     17.98 o 
   0   6   4    11922.19    11841.85    109.48 o 
   1   6   4      529.26      572.36     24.18 o 
   2   6   4    20230.72    20492.02    300.82 o 
   3   6   4      163.30      216.77      8.57 o 
   4   6   4     6088.17     6211.28     99.58 o 
   5   6   4        5.40       -5.01     10.21 o 
   6   6   4     3207.91     3095.44     57.38 o 
   7   6   4       26.41       66.39     25.27 o 
   8   6   4      420.73      422.45     10.18 o 
   9   6   4      114.81      106.61     13.74 o 
  10   6   4       79.67       69.54     15.09 o 
  -9   7   4       82.53      102.60     13.22 o 
  -8   7   4      923.57      911.09     12.95 o 
  -7   7   4      117.58      128.05     11.89 o 
  -6   7   4     1433.93     1447.63     36.31 o 
  -5   7   4      140.74      170.93     12.27 o 
  -4   7   4        6.33       13.99     26.38 o 
  -3   7   4     2107.49     2094.27     17.11 o 
  -2   7   4      897.59      819.50     11.37 o 
  -1   7   4      351.06      356.27     12.41 o 
   0   7   4      827.03     1038.37     16.07 o 
   1   7   4     2186.84     2356.33     42.80 o 
   2   7   4      522.46      569.36     13.62 o 
   3   7   4     1362.42     1332.62     35.28 o 
   4   7   4     1402.34     1375.59     49.62 o 
   5   7   4      518.78      489.50      8.79 o 
   6   7   4       92.93      101.26     11.62 o 
   7   7   4        7.58       10.73     13.07 o 
   8   7   4      267.13      251.91     11.25 o 
   9   7   4      278.06      273.64     19.36 o 
  -9   8   4     1194.30     1184.99     26.15 o 
  -8   8   4      324.80      309.06     11.25 o 
  -7   8   4       26.55       37.60      8.52 o 
  -6   8   4       66.79       84.58      9.07 o 
  -5   8   4        1.06       -6.20      8.85 o 
  -4   8   4     3320.85     3249.86    162.20 o 
  -3   8   4     1026.56     1059.02     22.56 o 
  -2   8   4     3452.54     3284.46     17.79 o 
  -1   8   4     1325.86     1361.26     61.81 o 
   0   8   4      274.17      222.08     11.65 o 
   1   8   4      180.82      240.48     10.29 o 
   2   8   4     7263.35     7346.32     53.27 o 
   3   8   4        8.44       25.06      9.33 o 
   4   8   4      585.90      549.54     20.39 o 
   5   8   4     2956.55     3027.52     32.05 o 
   6   8   4     1914.88     1902.90     66.88 o 
   7   8   4      394.82      402.24     12.18 o 
   8   8   4      929.63      910.45     19.72 o 
   9   8   4       52.37       85.05     11.14 o 
  -9   9   4       85.55       99.49     17.66 o 
  -8   9   4      643.24      684.85     11.81 o 
  -7   9   4        7.52       -3.08     14.71 o 
  -6   9   4     1302.00     1227.60     40.00 o 
  -5   9   4        0.39       12.81     14.64 o 
  -4   9   4     1134.30     1156.21     44.65 o 
  -3   9   4     3761.85     3706.54     35.12 o 
  -2   9   4       40.56       51.29     11.51 o 
  -1   9   4     4472.00     4481.51     19.65 o 
   0   9   4       32.19       59.51     12.85 o 
   1   9   4       30.09       39.88      8.65 o 
   2   9   4      348.37      314.69      9.51 o 
   3   9   4      612.65      578.03     21.52 o 
   4   9   4     1184.81     1160.93     31.79 o 
   5   9   4      636.31      592.38     13.49 o 
   6   9   4        4.18       25.53      9.14 o 
   7   9   4      810.20      833.42     20.65 o 
   8   9   4     1675.72     1604.44     39.65 o 
   9   9   4      166.21      158.93     15.14 o 
  -9  10   4      187.77      221.68     13.93 o 
  -8  10   4      163.42      171.88     16.59 o 
  -7  10   4      107.97      122.99     11.70 o 
  -6  10   4       77.11      117.90     13.33 o 
  -5  10   4     1317.27     1356.22     21.38 o 
  -4  10   4      791.55      834.13     25.48 o 
  -3  10   4      475.29      465.97     19.47 o 
  -2  10   4     3032.07     3008.33     27.22 o 
  -1  10   4      145.67      127.97     12.01 o 
   0  10   4     1471.87     1446.21     53.19 o 
   1  10   4      468.54      476.55     12.54 o 
   2  10   4     3349.76     3280.52     76.07 o 
   3  10   4      424.93      428.08      8.66 o 
   4  10   4      776.29      775.44     11.25 o 
   5  10   4      139.43      126.44     10.41 o 
   6  10   4     1505.96     1527.56     48.54 o 
   7  10   4        8.98       27.83     12.94 o 
   8  10   4       62.98       68.24     19.37 o 
   9  10   4        0.33       22.12     27.00 o 
  -8  11   4      418.82      440.23     13.58 o 
  -7  11   4     1112.75     1137.79     14.11 o 
  -6  11   4      461.61      471.26     12.40 o 
  -5  11   4     1005.22     1003.08     11.16 o 
  -4  11   4       74.44       86.41     15.82 o 
  -3  11   4       89.14       69.53      9.84 o 
  -2  11   4        3.84       10.89      9.50 o 
  -1  11   4     2299.19     2236.93     35.85 o 
   0  11   4     5655.25     5037.20     60.15 o 
   1  11   4       10.92       13.86      9.30 o 
   2  11   4      233.66      221.43     20.16 o 
   3  11   4     1827.61     1781.77     67.35 o 
   4  11   4      101.67      113.61     13.02 o 
   5  11   4       58.56       77.98      9.10 o 
   6  11   4      380.59      400.06     10.31 o 
   7  11   4      285.25      309.12     18.79 o 
   8  11   4       14.52       26.42     18.84 o 
  -8  12   4      787.71      824.15     57.28 o 
  -7  12   4      541.49      608.63     60.55 o 
  -6  12   4      287.47      325.90     11.81 o 
  -5  12   4      221.65      229.73     18.87 o 
  -4  12   4      948.71      951.02     14.64 o 
  -3  12   4      347.61      337.13     13.47 o 
  -2  12   4     2246.20     2271.52     15.82 o 
  -1  12   4      503.53      446.82      9.83 o 
   0  12   4     3082.79     3147.58     22.19 o 
   1  12   4      304.41      261.24     14.25 o 
   2  12   4       35.50       50.87      7.66 o 
   3  12   4       85.61      106.01      9.07 o 
   4  12   4     2967.25     2962.13    113.65 o 
   5  12   4       35.31       35.41     11.11 o 
   6  12   4      600.49      648.07     27.03 o 
   7  12   4        2.89       -1.90     13.56 o 
   8  12   4      408.92      403.31     13.16 o 
  -7  13   4      165.38      181.14     11.63 o 
  -6  13   4      398.19      432.57     12.99 o 
  -5  13   4        9.72       14.53     11.00 o 
  -4  13   4      799.68      793.60     25.04 o 
  -3  13   4      121.71      124.62     13.78 o 
  -2  13   4      220.90      189.41     10.82 o 
  -1  13   4      281.46      271.11     14.16 o 
   0  13   4      430.20      400.18     10.95 o 
   1  13   4        0.64       -2.17     12.29 o 
   2  13   4       56.21       54.93     21.13 o 
   3  13   4        0.25       11.99     10.40 o 
   4  13   4      191.31      188.85      9.00 o 
   5  13   4       35.99       53.15      9.98 o 
   6  13   4      391.77      368.74      9.74 o 
   7  13   4       17.60       30.33     13.23 o 
  -6  14   4      366.35      354.45     31.43 o 
  -5  14   4      429.51      424.24     13.10 o 
  -4  14   4      395.14      419.42     20.74 o 
  -3  14   4      861.66      845.03     17.33 o 
  -2  14   4     3419.28     3228.77     27.72 o 
  -1  14   4      266.20      274.48     13.78 o 
   0  14   4     2072.32     1925.46     13.68 o 
   1  14   4      343.18      302.42     10.87 o 
   2  14   4     1251.78     1169.69     47.14 o 
   3  14   4     1038.55      963.03     18.55 o 
   4  14   4     2059.18     2101.27     56.40 o 
   5  14   4      146.95      182.54     27.35 o 
   6  14   4      254.63      262.45     11.31 o 
  -6  15   4      497.92      509.26     47.74 o 
  -5  15   4       96.39       93.86     15.21 o 
  -4  15   4      153.83      138.78     10.27 o 
  -3  15   4       13.58       40.15     11.02 o 
  -2  15   4     1079.51     1020.55     15.45 o 
  -1  15   4      214.89      206.75      9.96 o 
   0  15   4       96.59      122.77     15.92 o 
   1  15   4        0.07        4.87     13.15 o 
   2  15   4       15.62       22.79     11.25 o 
   3  15   4       85.42       81.89     20.52 o 
   4  15   4      192.81      170.83      8.68 o 
   5  15   4      220.94      272.50     22.99 o 
   6  15   4      218.86      194.58     13.61 o 
  -5  16   4      211.22      225.82     13.75 o 
  -4  16   4       89.52       81.38      9.84 o 
  -3  16   4      252.51      249.35     13.35 o 
  -2  16   4      487.15      530.18     26.90 o 
  -1  16   4       44.40       59.78     20.76 o 
   0  16   4      594.98      569.80     42.39 o 
   1  16   4      249.19      267.78     22.91 o 
   2  16   4      297.04      329.77     14.84 o 
   3  16   4      224.34      234.77     10.71 o 
   4  16   4      364.36      376.55     13.86 o 
   5  16   4       19.69       16.22     10.32 o 
  -3  17   4      287.31      300.47     11.28 o 
  -2  17   4      170.72      197.96     25.64 o 
  -1  17   4      120.07      115.77     18.56 o 
   0  17   4      249.31      300.41     15.33 o 
   1  17   4        2.55       19.16     12.46 o 
   2  17   4      118.03      149.51     18.31 o 
   3  17   4        0.36       13.51     10.81 o 
  -1  18   4      547.85      553.47     88.11 o 
   0  18   4      176.70      162.54     17.69 o 
   1  18   4       18.33       59.00     15.88 o 
  -9   0   5     5397.99     5206.39    173.83 o 
  -7   0   5     1510.02     1498.81     75.80 o 
  -5   0   5     2043.21     2093.03     54.67 o 
  -3   0   5     8241.50     8071.28    128.23 o 
  -1   0   5     1463.92     1594.47     36.17 o 
   1   0   5      293.33      304.58     13.41 o 
   3   0   5    10835.17    11682.94    168.61 o 
   5   0   5      214.14      237.77     12.91 o 
   7   0   5     3573.59     3583.19    182.54 o 
   9   0   5      197.02      202.02     14.51 o 
 -10   1   5      201.86      200.37      9.96 o 
  -9   1   5        7.36       22.36     12.68 o 
  -8   1   5      374.57      398.40     19.23 o 
  -7   1   5     1621.00     1597.92     12.44 o 
  -6   1   5      323.39      295.72      9.40 o 
  -5   1   5      603.40      597.27      9.30 o 
  -4   1   5      242.68      307.03      8.60 o 
  -3   1   5    16853.64    17362.32    157.36 o 
  -1   1   5      845.71      871.56     21.35 o 
   0   1   5       32.53       25.90     15.57 o 
   1   1   5     5593.53     5346.48     88.65 o 
   2   1   5     4022.21     4551.06     95.28 o 
   3   1   5    22338.48    23005.87    195.30 o 
   4   1   5      796.95      886.61     13.16 o 
   5   1   5     1339.66     1281.28     18.48 o 
   6   1   5      148.02      137.65      9.58 o 
   7   1   5      691.60      695.25     23.97 o 
   8   1   5       31.49       54.26     12.79 o 
   9   1   5     1352.54     1332.15     28.92 o 
  10   1   5        3.46        4.43      9.39 o 
 -10   2   5        7.32       11.88      8.31 o 
  -9   2   5      249.08      272.17     11.89 o 
  -8   2   5      450.85      438.13     11.52 o 
  -7   2   5       21.69       41.99      8.15 o 
  -6   2   5        9.95       30.73      9.00 o 
  -5   2   5     1708.86     1740.68     61.92 o 
  -4   2   5      229.42      191.38      8.19 o 
  -3   2   5     8793.72     8834.26    153.93 o 
  -2   2   5     3030.75     3033.43     51.83 o 
  -1   2   5     1805.32     1783.98     28.25 o 
   0   2   5      144.88      148.25     18.51 o 
   1   2   5      872.08      985.67     45.24 o 
   2   2   5     1866.38     1953.12     86.80 o 
   3   2   5      605.27      605.64     18.26 o 
   4   2   5      537.84      519.44     15.12 o 
   5   2   5       37.95       44.21     11.53 o 
   6   2   5      160.16      156.64      7.25 o 
   7   2   5     2520.63     2492.87     47.90 o 
   8   2   5      873.97      867.88     12.68 o 
   9   2   5     3550.87     3532.92     68.71 o 
  10   2   5       28.81       40.86      8.94 o 
 -10   3   5       55.89       62.57      8.41 o 
  -9   3   5      137.13      136.89      9.19 o 
  -8   3   5        2.10        2.06      8.48 o 
  -7   3   5      377.63      353.49     11.08 o 
  -6   3   5      511.93      494.70     11.35 o 
  -5   3   5     1341.66     1311.10     28.39 o 
  -4   3   5     1647.54     1770.84     22.82 o 
  -3   3   5     7293.80     7364.78    139.56 o 
  -2   3   5       19.48       32.78      9.07 o 
  -1   3   5      912.91      871.98     28.45 o 
   0   3   5     2114.87     2287.06     95.44 o 
   1   3   5    12083.12    12621.46     43.79 o 
   2   3   5      840.76      902.60     34.26 o 
   3   3   5    10335.65    10200.70    272.79 o 
   4   3   5     1917.33     2052.22     64.24 o 
   5   3   5      948.58      930.90     26.22 o 
   6   3   5      649.20      665.17     11.59 o 
   7   3   5     1954.67     1975.72     24.28 o 
   8   3   5      236.98      262.18     12.83 o 
   9   3   5      230.45      240.71      7.91 o 
  10   3   5       91.62      111.11      9.08 o 
 -10   4   5      104.94       97.47     11.16 o 
  -9   4   5      746.10      762.30     10.94 o 
  -8   4   5       61.56       81.15      8.68 o 
  -7   4   5     1353.87     1392.64     43.98 o 
  -6   4   5     1136.16     1137.97     21.85 o 
  -5   4   5      822.50      778.51     26.79 o 
  -4   4   5      938.12      985.73     35.17 o 
  -3   4   5      268.39      196.40     10.57 o 
  -2   4   5     1185.28     1052.06     12.07 o 
  -1   4   5      656.14      758.20     16.60 o 
   0   4   5      122.87      148.19     13.62 o 
   1   4   5     1598.36     1785.24     18.60 o 
   2   4   5       22.76       14.95      9.71 o 
   3   4   5     3417.39     3803.17     67.83 o 
   4   4   5        7.53       12.43      6.66 o 
   5   4   5      895.51      892.68     36.45 o 
   6   4   5      143.79      166.90     12.09 o 
   7   4   5      123.78      132.49      7.90 o 
   8   4   5       22.87       37.74      7.06 o 
   9   4   5      864.99      893.06     22.73 o 
  10   4   5      607.19      569.84     49.55 o 
 -10   5   5      149.17      148.08      9.39 o 
  -9   5   5        8.24       35.85      9.26 o 
  -8   5   5       77.13       68.04      9.77 o 
  -7   5   5      535.24      542.14     19.58 o 
  -6   5   5      130.00      155.93     18.34 o 
  -5   5   5     1062.59     1035.09     17.39 o 
  -4   5   5       10.77       26.39      9.56 o 
  -3   5   5     1377.51     1275.33     11.91 o 
  -2   5   5       34.39       43.71      8.62 o 
  -1   5   5     4019.88     3740.08     21.83 o 
   0   5   5      342.20      385.46     14.00 o 
   1   5   5      918.62      872.98     20.60 o 
   2   5   5     1907.33     1930.27     67.59 o 
   3   5   5     4169.26     4068.95    119.63 o 
   4   5   5      330.39      324.59     14.77 o 
   5   5   5      725.66      719.57     26.07 o 
   6   5   5      260.43      227.04      6.91 o 
   7   5   5      841.70      866.39      9.30 o 
   8   5   5        3.83       11.09     11.58 o 
   9   5   5      535.19      519.72      9.05 o 
  10   5   5       13.16       15.41     10.05 o 
 -10   6   5       73.04       59.51     13.46 o 
  -9   6   5     1892.42     1826.56     72.31 o 
  -8   6   5      175.30      173.17     11.59 o 
  -7   6   5      350.34      356.34      9.57 o 
  -6   6   5      999.82      992.76     32.26 o 
  -5   6   5     3028.26     3039.37    131.94 o 
  -4   6   5      557.83      636.17      9.95 o 
  -3   6   5      712.16      763.21     34.73 o 
  -2   6   5     1132.32     1219.43     26.57 o 
  -1   6   5     2381.23     2438.94     56.43 o 
   0   6   5      257.83      288.41     30.53 o 
   1   6   5        6.30       22.92     11.49 o 
   2   6   5      160.73      186.04     11.47 o 
   3   6   5      848.04      840.05     48.43 o 
   4   6   5      710.72      690.20     28.51 o 
   5   6   5      390.37      366.95      7.97 o 
   6   6   5       35.99       33.25      7.77 o 
   7   6   5     1097.98     1183.75     20.78 o 
   8   6   5      147.12      187.75      8.69 o 
   9   6   5      844.17      813.74     15.36 o 
  10   6   5        7.03       29.38     11.36 o 
  -9   7   5      610.17      612.98     20.66 o 
  -8   7   5      376.79      381.03     17.89 o 
  -7   7   5      814.42      768.20     11.32 o 
  -6   7   5        9.42       47.49     10.85 o 
  -5   7   5     1349.55     1356.78     13.11 o 
  -4   7   5     2294.22     2330.24     35.93 o 
  -3   7   5     6120.90     5845.70    139.46 o 
  -2   7   5     3170.59     3287.59     46.59 o 
  -1   7   5     1810.18     1670.57     53.32 o 
   0   7   5      564.34      578.15     11.33 o 
   1   7   5     5323.18     5396.54     28.01 o 
   2   7   5      246.48      212.78     21.70 o 
   3   7   5    10186.68    10429.63    345.99 o 
   4   7   5       65.16       42.15      9.80 o 
   5   7   5     4772.65     4733.74     70.78 o 
   6   7   5      447.98      443.43      8.60 o 
   7   7   5      442.01      421.00     14.10 o 
   8   7   5        7.67       23.49     15.75 o 
   9   7   5      800.99      836.31     19.64 o 
  -9   8   5       93.45      113.30     13.06 o 
  -8   8   5       50.54       41.33     10.39 o 
  -7   8   5      270.22      300.06     13.97 o 
  -6   8   5       47.94       63.75     12.69 o 
  -5   8   5     1078.34     1090.70     69.12 o 
  -4   8   5        0.41       17.06      8.30 o 
  -3   8   5     2344.82     2176.08     20.26 o 
  -2   8   5       15.64       28.72      9.15 o 
  -1   8   5       68.16       58.07      9.22 o 
   0   8   5        1.23       14.11     11.07 o 
   1   8   5      320.04      297.07     12.75 o 
   2   8   5      156.34      166.07     10.60 o 
   3   8   5     1683.56     1753.98     69.11 o 
   4   8   5        0.55       -4.27      9.02 o 
   5   8   5      419.74      426.24     31.88 o 
   6   8   5      738.46      708.61     16.18 o 
   7   8   5     2830.95     2842.72     42.09 o 
   8   8   5        0.30       10.30     12.74 o 
   9   8   5     1737.74     1700.89     12.61 o 
  -9   9   5        4.58       15.91     11.28 o 
  -8   9   5       15.48       15.09     14.78 o 
  -7   9   5      585.25      603.78     14.74 o 
  -6   9   5      665.77      699.19     17.49 o 
  -5   9   5       19.21       29.88     10.08 o 
  -4   9   5      613.93      640.04     57.62 o 
  -3   9   5     6228.69     6031.28     53.81 o 
  -2   9   5      248.09      238.13     12.01 o 
  -1   9   5     1265.49     1244.05     14.96 o 
   0   9   5      364.01      375.82     12.12 o 
   1   9   5     7523.26     7564.50     58.89 o 
   2   9   5      133.42      148.43     17.34 o 
   3   9   5     1463.14     1521.02     53.98 o 
   4   9   5     2119.66     2186.66     72.84 o 
   5   9   5      488.65      530.68     18.13 o 
   6   9   5     1025.48     1000.49     15.92 o 
   7   9   5      935.29      950.33     28.68 o 
   8   9   5      173.68      157.14     24.72 o 
   9   9   5      100.34      100.64     11.43 o 
  -8  10   5       33.81       34.91     13.47 o 
  -7  10   5     3360.78     3356.02    104.78 o 
  -6  10   5      883.29      923.60     57.18 o 
  -5  10   5        4.09       11.07      8.76 o 
  -4  10   5      251.53      263.28     14.14 o 
  -3  10   5      372.37      344.55     12.49 o 
  -2  10   5        0.50       13.09     11.63 o 
  -1  10   5      360.30      341.02     25.18 o 
   0  10   5        3.22       22.95     11.54 o 
   1  10   5      517.24      483.13     26.58 o 
   2  10   5      606.47      607.35     22.08 o 
   3  10   5     1743.76     1594.93     52.91 o 
   4  10   5       13.42       33.48      7.94 o 
   5  10   5       96.84      118.20      7.82 o 
   6  10   5      201.06      186.75     11.28 o 
   7  10   5      205.34      240.77     15.97 o 
   8  10   5       31.90       35.92     10.79 o 
  -8  11   5        5.20       17.11     23.15 o 
  -7  11   5      223.24      240.71     12.39 o 
  -6  11   5       57.89       42.79     25.42 o 
  -5  11   5       24.56       45.28     14.99 o 
  -4  11   5      269.03      275.39     10.56 o 
  -3  11   5     1131.95     1150.90     40.82 o 
  -2  11   5      964.98      916.66     48.42 o 
  -1  11   5     1669.41     1690.02     42.56 o 
   0  11   5      127.16      141.11      9.98 o 
   1  11   5       16.21       32.82     11.68 o 
   2  11   5      713.51      780.25     22.92 o 
   3  11   5     2670.64     2541.56     64.01 o 
   4  11   5      408.85      432.46     17.26 o 
   5  11   5      276.16      323.07      9.85 o 
   6  11   5       46.45       73.64      9.88 o 
   7  11   5      717.50      755.79     25.21 o 
   8  11   5      203.33      210.80     11.20 o 
  -8  12   5       43.10       42.36     17.61 o 
  -7  12   5      299.95      291.79     60.97 o 
  -6  12   5      248.79      235.99     72.07 o 
  -5  12   5      788.18      775.77    129.30 o 
  -4  12   5      346.21      341.98     11.09 o 
  -3  12   5      249.80      227.10     26.44 o 
  -2  12   5      511.68      490.08     13.33 o 
  -1  12   5     1003.92     1016.56     14.04 o 
   0  12   5      286.43      292.44     12.43 o 
   1  12   5       27.98       29.51     18.35 o 
   2  12   5       56.86       57.65      8.67 o 
   3  12   5      223.62      229.30     16.22 o 
   4  12   5      111.45      123.19     16.56 o 
   5  12   5     1034.07     1058.27     22.49 o 
   6  12   5       13.25        1.56     11.42 o 
   7  12   5      331.82      342.46     11.37 o 
   8  12   5      341.70      315.77     14.20 o 
  -7  13   5      339.22      316.68     19.27 o 
  -6  13   5       86.08       98.82     17.67 o 
  -5  13   5      800.42      781.67     21.83 o 
  -4  13   5     1229.58     1261.53     21.76 o 
  -3  13   5     1390.50     1373.04     20.51 o 
  -2  13   5        5.10      -24.12     27.27 o 
  -1  13   5     4103.29     3900.20     18.12 o 
   0  13   5      329.20      326.58     20.20 o 
   1  13   5     2032.63     2026.58     15.09 o 
   2  13   5     1733.86     1616.98     25.33 o 
   3  13   5     1888.22     1930.24     24.37 o 
   4  13   5     1299.26     1311.58     71.16 o 
   5  13   5     1483.46     1512.99     32.53 o 
   6  13   5        4.26       20.74     10.46 o 
   7  13   5      229.00      213.44     16.39 o 
  -6  14   5       65.11       62.78     12.64 o 
  -5  14   5      585.90      611.27    161.31 o 
  -4  14   5       18.32        8.83     11.44 o 
  -3  14   5      500.55      526.48     19.32 o 
  -2  14   5      451.25      473.92     11.67 o 
  -1  14   5       14.85       25.68     30.32 o 
   0  14   5      143.60      134.77      9.28 o 
   1  14   5      463.73      419.81     11.48 o 
   2  14   5       64.44       63.65     10.82 o 
   3  14   5      130.95      146.73      7.74 o 
   4  14   5      176.24      165.98     10.12 o 
   5  14   5        7.17       59.01     12.36 o 
   6  14   5       51.72       66.99     14.04 o 
  -6  15   5      135.96      135.03     16.86 o 
  -5  15   5      813.39      753.05    194.10 o 
  -4  15   5      113.23      114.34     11.98 o 
  -3  15   5      121.20      125.43     21.87 o 
  -2  15   5      886.10      827.28     15.40 o 
  -1  15   5     1526.01     1541.17     33.10 o 
   0  15   5        4.83       22.93     10.92 o 
   1  15   5     1570.69     1578.26     28.30 o 
   2  15   5      396.15      413.56     18.68 o 
   3  15   5      177.50      177.97     11.46 o 
   4  15   5      315.27      332.44     12.83 o 
   5  15   5     1539.57     1547.80     44.74 o 
  -5  16   5      140.06      131.11     36.25 o 
  -4  16   5        8.79       15.13     15.32 o 
  -3  16   5       16.67       52.81     11.96 o 
  -2  16   5        0.75      -11.71     12.23 o 
  -1  16   5       38.48       67.58     21.83 o 
   0  16   5        0.13       -6.38     14.05 o 
   1  16   5       35.52       41.63     13.97 o 
   2  16   5      263.00      261.60     14.93 o 
   3  16   5       31.84       40.99     20.98 o 
   4  16   5        8.64       19.78      9.63 o 
   5  16   5      290.15      306.65     22.95 o 
  -3  17   5      174.36      186.92     13.16 o 
  -2  17   5      295.14      257.42     47.23 o 
  -1  17   5      512.47      496.01     13.50 o 
   0  17   5       36.30       40.04     15.00 o 
   1  17   5      319.31      278.49     12.79 o 
   2  17   5      257.45      219.68     17.85 o 
   3  17   5      215.18      227.60     11.12 o 
  -1  18   5        6.48       15.11     23.56 o 
   0  18   5       78.09       75.96     16.20 o 
   1  18   5        4.02       35.53     21.84 o 
 -10   0   6       15.53       18.66     15.26 o 
  -8   0   6      280.12      298.82     14.33 o 
  -6   0   6      148.27      147.35      9.60 o 
  -4   0   6    10592.28    11257.42    205.74 o 
   0   0   6      884.18      791.36     23.84 o 
   2   0   6    23518.96    22727.39    485.38 o 
   4   0   6    22344.24    22356.01    650.44 o 
   6   0   6      208.78      225.27      9.13 o 
   8   0   6      527.09      494.02     19.11 o 
  10   0   6      122.81      102.08     11.96 o 
 -10   1   6      176.54      140.62      8.51 o 
  -9   1   6        4.13        1.17     10.06 o 
  -8   1   6     2481.76     2420.54     29.30 o 
  -7   1   6      197.51      208.79     11.05 o 
  -6   1   6      136.71      145.46     12.26 o 
  -5   1   6        0.11        9.66      8.67 o 
  -4   1   6     3816.70     4039.39     18.74 o 
  -3   1   6     1452.83     1698.15     22.57 o 
  -2   1   6     1607.33     1547.28     20.60 o 
  -1   1   6      639.62      625.53     17.37 o 
   0   1   6     1085.07     1075.96     19.42 o 
   1   1   6       17.32       11.24     10.27 o 
   2   1   6     1931.00     1884.22     31.37 o 
   3   1   6      729.20      655.90     20.25 o 
   4   1   6     2999.48     3001.61     25.22 o 
   5   1   6       87.63      103.22      6.98 o 
   6   1   6      827.67      801.23     26.70 o 
   7   1   6      217.82      235.20      7.04 o 
   8   1   6      404.81      393.77     12.27 o 
   9   1   6      182.75      178.70     10.17 o 
  10   1   6      755.90      817.56     24.35 o 
 -10   2   6      141.72      144.29     12.55 o 
  -9   2   6      554.20      522.79     19.05 o 
  -8   2   6     1843.55     1813.77     30.71 o 
  -7   2   6        0.21       -0.82      7.36 o 
  -6   2   6      394.95      402.40     15.79 o 
  -5   2   6      837.94      854.58     21.63 o 
  -4   2   6     1727.24     1579.92     37.80 o 
  -3   2   6     4309.70     4734.68     66.78 o 
  -2   2   6     5206.22     4988.61     82.88 o 
  -1   2   6    10453.87    11423.77     53.22 o 
   0   2   6     2690.94     2269.20     84.51 o 
   1   2   6    10280.45    10565.96    126.76 o 
   2   2   6     5339.39     5219.60     99.98 o 
   3   2   6      803.93      872.71     14.54 o 
   4   2   6       37.16       43.35     11.85 o 
   5   2   6      215.91      254.68      7.90 o 
   6   2   6      356.71      320.72      9.30 o 
   7   2   6      717.32      658.39     15.57 o 
   8   2   6     1990.51     2042.11     71.34 o 
   9   2   6        8.44       32.98      9.14 o 
  10   2   6      118.82      108.28     16.35 o 
 -10   3   6      129.04      154.61     18.55 o 
  -9   3   6       36.59       39.25      8.33 o 
  -8   3   6      862.10      849.48     22.24 o 
  -7   3   6        0.31       -0.51      8.09 o 
  -6   3   6     1742.49     1669.04     28.29 o 
  -5   3   6       25.98       28.46     12.24 o 
  -4   3   6      685.83      630.76     28.32 o 
  -3   3   6     1650.14     1872.01     46.62 o 
  -2   3   6     2907.25     3154.52     37.55 o 
  -1   3   6     6158.23     6692.50     38.67 o 
   0   3   6      346.84      327.70     15.04 o 
   1   3   6      202.51      313.95     14.21 o 
   2   3   6      347.64      398.58     19.65 o 
   3   3   6     4733.64     5133.05    184.46 o 
   4   3   6      227.78      224.28      6.75 o 
   5   3   6     3400.17     3247.84     98.47 o 
   6   3   6     1633.76     1615.85     38.87 o 
   7   3   6       72.86       85.83      9.04 o 
   8   3   6     2236.53     2232.92     50.22 o 
   9   3   6      375.63      339.22      8.83 o 
  10   3   6      665.02      674.07     16.67 o 
 -10   4   6       12.82       41.79     11.11 o 
  -9   4   6       13.19       16.68      9.34 o 
  -8   4   6      232.61      243.84      9.10 o 
  -7   4   6       98.40       95.44      9.31 o 
  -6   4   6      658.09      631.56     15.63 o 
  -5   4   6       15.72       19.97      7.63 o 
  -4   4   6       84.86       77.16      7.75 o 
  -3   4   6     2189.78     2395.97     25.32 o 
  -2   4   6     7009.54     6756.10     23.44 o 
  -1   4   6     1705.73     1746.77    103.93 o 
   0   4   6       26.13       26.80     12.09 o 
   1   4   6     2313.89     2500.06     36.12 o 
   2   4   6     7877.03     7768.33    284.41 o 
   3   4   6     2018.37     2116.79     87.03 o 
   4   4   6       86.75       56.49      7.32 o 
   5   4   6      525.81      524.00      9.20 o 
   6   4   6      694.59      664.51     22.71 o 
   7   4   6       16.08       21.33      8.41 o 
   8   4   6      131.00      123.84      9.08 o 
   9   4   6      160.47      168.92     10.08 o 
  10   4   6      130.81      151.02     26.75 o 
 -10   5   6      289.92      263.98     10.58 o 
  -9   5   6      112.02      151.87     36.95 o 
  -8   5   6     1006.93      991.61     27.58 o 
  -7   5   6      686.71      694.07     15.00 o 
  -6   5   6      287.81      335.64     19.05 o 
  -5   5   6      580.37      613.81     10.15 o 
  -4   5   6     1826.96     1960.59     14.22 o 
  -3   5   6        3.85        3.00      7.42 o 
  -2   5   6       10.40       13.59     10.20 o 
  -1   5   6      101.38      121.80     13.00 o 
   0   5   6     1340.53     1378.99     19.97 o 
   1   5   6      263.51      293.65     13.58 o 
   2   5   6     2122.03     2227.34     95.20 o 
   3   5   6      427.43      521.40     37.28 o 
   4   5   6      146.46      128.90     12.19 o 
   5   5   6      909.56      921.78     28.99 o 
   6   5   6     1935.45     1915.81     30.68 o 
   7   5   6      141.67      129.17     13.13 o 
   8   5   6      535.30      540.89      8.47 o 
   9   5   6       56.38       38.64      9.14 o 
  10   5   6       94.49      119.99     13.40 o 
 -10   6   6        5.62       42.40     13.52 o 
  -9   6   6       99.58      125.44     10.82 o 
  -8   6   6        1.73       12.47     11.41 o 
  -7   6   6       17.38        3.87     13.04 o 
  -6   6   6     1494.80     1466.25     82.70 o 
  -5   6   6        4.59       19.21      8.67 o 
  -4   6   6     1588.91     1734.60     19.83 o 
  -3   6   6        5.63       -6.42      7.97 o 
  -2   6   6     9885.28     9855.67    164.58 o 
  -1   6   6     2173.69     2387.33     19.28 o 
   0   6   6     9014.59     9429.41    155.32 o 
   1   6   6        0.61       18.09     11.85 o 
   2   6   6     5376.37     5811.52     49.72 o 
   3   6   6      175.32      173.27      7.35 o 
   4   6   6     6458.53     6328.15    124.48 o 
   5   6   6      186.77      151.49     10.07 o 
   6   6   6      669.21      636.02     14.51 o 
   7   6   6       88.93      104.45      7.37 o 
   8   6   6      465.67      488.09     16.19 o 
   9   6   6      269.85      238.56     28.84 o 
  10   6   6      113.94      115.88     11.79 o 
  -9   7   6        0.23       10.42     11.33 o 
  -8   7   6     1713.93     1633.97     55.99 o 
  -7   7   6      116.21      131.41     21.41 o 
  -6   7   6     1462.75     1358.05    245.62 o 
  -5   7   6      159.91      166.35     16.75 o 
  -4   7   6      225.51      212.60      9.88 o 
  -3   7   6       41.50       44.91     10.19 o 
  -2   7   6     3833.68     4013.62     62.70 o 
  -1   7   6       36.24       29.09     11.48 o 
   0   7   6      435.47      458.62     13.42 o 
   1   7   6       47.42       58.70     11.91 o 
   2   7   6      260.82      300.34      9.89 o 
   3   7   6        0.01       15.76     10.22 o 
   4   7   6      341.43      360.24     14.42 o 
   5   7   6     1004.97      989.76     10.55 o 
   6   7   6       50.22       67.50      8.81 o 
   7   7   6       38.63       47.54     11.97 o 
   8   7   6     1115.00     1155.59     41.67 o 
   9   7   6       40.64       22.35     10.70 o 
  -9   8   6      191.30      169.24     15.70 o 
  -8   8   6      897.14      951.97     34.59 o 
  -7   8   6        7.59       29.37     15.37 o 
  -6   8   6      604.68      583.27     23.61 o 
  -5   8   6      332.54      318.72     14.97 o 
  -4   8   6     1455.94     1425.87     22.24 o 
  -3   8   6     1232.71     1215.37     19.52 o 
  -2   8   6     1787.37     1648.41     59.86 o 
  -1   8   6     1828.14     1854.93     16.65 o 
   0   8   6    11616.69    11426.36     91.37 o 
   1   8   6       66.21       83.67     11.82 o 
   2   8   6      607.52      556.46     12.07 o 
   3   8   6      250.16      246.79      8.40 o 
   4   8   6      656.31      663.52     19.48 o 
   5   8   6     1188.75     1193.38     19.96 o 
   6   8   6     1455.58     1351.90     14.78 o 
   7   8   6      468.73      444.33     17.59 o 
   8   8   6      422.19      472.42     21.63 o 
   9   8   6      178.44      176.04     20.12 o 
  -9   9   6       70.08       71.13     14.51 o 
  -8   9   6     1056.21     1063.04    284.63 o 
  -7   9   6      233.40      249.96     25.74 o 
  -6   9   6     1852.39     1898.91     33.95 o 
  -5   9   6      287.88      309.97      9.24 o 
  -4   9   6      397.65      371.97     18.29 o 
  -3   9   6     1706.26     1577.67     22.04 o 
  -2   9   6      286.23      293.85     10.38 o 
  -1   9   6     1407.80     1332.85     22.43 o 
   0   9   6       77.69       64.26      9.54 o 
   1   9   6        2.00        6.52     18.63 o 
   2   9   6      747.17      668.13     29.00 o 
   3   9   6      415.38      401.98     18.65 o 
   4   9   6       52.40       62.84      8.26 o 
   5   9   6      429.91      419.62     29.23 o 
   6   9   6      503.68      502.17     15.04 o 
   7   9   6        2.11        2.12      9.70 o 
   8   9   6     1251.85     1258.18     45.50 o 
   9   9   6      128.71      109.43     17.44 o 
  -8  10   6       86.56       88.97     13.26 o 
  -7  10   6      343.47      350.24     19.58 o 
  -6  10   6      376.22      386.31     29.68 o 
  -5  10   6       22.20       22.40      8.88 o 
  -4  10   6      199.51      195.23     12.58 o 
  -3  10   6      259.35      231.84      9.16 o 
  -2  10   6     3055.30     2980.41     16.72 o 
  -1  10   6      227.36      214.47     12.25 o 
   0  10   6      482.07      502.23     26.92 o 
   1  10   6      854.59      854.80     12.84 o 
   2  10   6     1543.18     1522.99     14.47 o 
   3  10   6       67.70       63.12      8.60 o 
   4  10   6     1353.22     1281.23     27.34 o 
   5  10   6       17.89       39.88      9.14 o 
   6  10   6      641.81      724.06     50.63 o 
   7  10   6        1.34        8.90     11.39 o 
   8  10   6      115.62      118.22     14.55 o 
  -8  11   6       79.84       93.35     13.16 o 
  -7  11   6     1057.56     1086.46     33.54 o 
  -6  11   6      857.97      879.03     18.15 o 
  -5  11   6       45.69       43.95      9.04 o 
  -4  11   6       10.80        3.98     11.90 o 
  -3  11   6      219.94      213.86     10.62 o 
  -2  11   6       20.70       31.89     11.42 o 
  -1  11   6     2605.95     2492.72     17.28 o 
   0  11   6     1681.45     1605.87     43.89 o 
   1  11   6     2574.49     2573.70    125.12 o 
   2  11   6        4.77       -4.17     10.41 o 
   3  11   6       61.82       71.58     10.65 o 
   4  11   6      510.94      512.21     15.67 o 
   5  11   6       11.55       17.47      8.37 o 
   6  11   6      295.44      315.88      9.37 o 
   7  11   6     1155.87     1152.73     46.31 o 
   8  11   6      397.89      434.86     19.05 o 
  -7  12   6      386.40      388.04     12.13 o 
  -6  12   6      480.26      489.99     12.31 o 
  -5  12   6       11.20       21.58      9.24 o 
  -4  12   6      283.66      328.92     20.12 o 
  -3  12   6       35.69       56.37      9.46 o 
  -2  12   6     3479.42     3401.97     20.61 o 
  -1  12   6      106.68      109.69      9.82 o 
   0  12   6     1123.73     1189.61     12.66 o 
   1  12   6      116.11      137.28     12.18 o 
   2  12   6     1930.90     1939.39     17.02 o 
   3  12   6       13.72       11.72      9.02 o 
   4  12   6      667.18      654.96     15.55 o 
   5  12   6      426.52      435.98     10.47 o 
   6  12   6      588.15      604.74     11.18 o 
   7  12   6       57.12       81.18     12.45 o 
  -7  13   6      531.42      581.51     19.88 o 
  -6  13   6      941.54      912.43     25.04 o 
  -5  13   6        1.41       21.27     11.11 o 
  -4  13   6     1414.31     1381.17     26.33 o 
  -3  13   6       41.86       32.47     18.55 o 
  -2  13   6        2.72        1.76     15.42 o 
  -1  13   6      329.14      347.08     18.83 o 
   0  13   6        4.66        0.33     12.65 o 
   1  13   6     1615.38     1521.81     31.00 o 
   2  13   6       12.38       16.95     23.38 o 
   3  13   6       52.69       77.46     15.67 o 
   4  13   6       38.57       67.65      8.48 o 
   5  13   6      308.46      356.93     27.60 o 
   6  13   6      109.77      125.63     10.87 o 
   7  13   6      414.90      431.19     29.21 o 
  -6  14   6       21.92       48.34     12.61 o 
  -5  14   6       35.40       45.71     11.84 o 
  -4  14   6     2749.56     2662.47     30.96 o 
  -3  14   6       55.41       57.59     11.72 o 
  -2  14   6      690.25      710.34     21.84 o 
  -1  14   6      634.05      622.55     14.47 o 
   0  14   6     2086.12     1971.02     58.17 o 
   1  14   6       13.70       28.40     10.63 o 
   2  14   6     2327.94     2253.92     79.25 o 
   3  14   6     1323.14     1306.20     26.26 o 
   4  14   6     1141.01     1129.42     31.94 o 
   5  14   6      129.87      133.55     12.34 o 
   6  14   6      585.28      572.37     11.99 o 
  -5  15   6       56.50       61.92     12.80 o 
  -4  15   6      703.35      659.00     16.71 o 
  -3  15   6       50.00       75.92     12.44 o 
  -2  15   6      101.67      126.02     21.47 o 
  -1  15   6       17.37       14.10     13.70 o 
   0  15   6       11.90       20.09     10.80 o 
   1  15   6       55.17       68.40     13.60 o 
   2  15   6       28.69       35.16     13.67 o 
   3  15   6        4.86       34.10     11.33 o 
   4  15   6      261.62      284.01     25.73 o 
   5  15   6       15.61       44.37     11.07 o 
  -4  16   6      260.12      257.98     14.12 o 
  -3  16   6        1.68      -19.95     23.46 o 
  -2  16   6       36.60       51.92     12.47 o 
  -1  16   6      161.46      182.54     22.37 o 
   0  16   6      760.56      757.52     38.87 o 
   1  16   6       63.24       82.80     11.65 o 
   2  16   6      327.44      322.90     15.13 o 
   3  16   6      284.19      266.97      9.77 o 
   4  16   6     1235.49     1262.84     28.01 o 
  -3  17   6       65.95       90.85     39.32 o 
  -2  17   6      155.13      164.36     15.88 o 
  -1  17   6       79.42      113.15     15.15 o 
   0  17   6      212.73      281.81     15.40 o 
   1  17   6        1.42        9.63     14.98 o 
   2  17   6      136.43      165.75     15.76 o 
   3  17   6       25.42       28.78      9.74 o 
  -9   0   7     3902.24     3800.94     45.24 o 
  -7   0   7     2269.64     2363.81     15.71 o 
  -5   0   7       43.62       50.05      9.84 o 
  -3   0   7     5603.71     5938.89     43.59 o 
   1   0   7     1788.44     1780.27     18.21 o 
   3   0   7     2950.26     2893.37     33.20 o 
   5   0   7       23.36       42.55      9.63 o 
   7   0   7       40.82       31.74     12.29 o 
   9   0   7       15.58       24.50     11.77 o 
 -10   1   7        2.80       10.45     10.30 o 
  -9   1   7      251.59      256.01      9.62 o 
  -8   1   7     1648.96     1646.17     19.06 o 
  -7   1   7       11.70       33.10      8.29 o 
  -6   1   7      373.15      376.19     10.94 o 
  -5   1   7      454.49      557.95     64.43 o 
  -4   1   7     6901.77     7468.28     48.14 o 
  -3   1   7    23856.11    24984.35     74.84 o 
  -2   1   7      167.39      220.61      9.84 o 
  -1   1   7     1732.74     1594.90     43.71 o 
   0   1   7      965.30     1012.88     25.00 o 
   1   1   7      662.52      541.15     10.42 o 
   2   1   7     2981.58     3092.41     31.51 o 
   4   1   7     4920.74     5055.29     44.00 o 
   5   1   7      924.60      862.87     24.49 o 
   6   1   7     1013.15      958.86     13.45 o 
   7   1   7     1551.68     1481.32     13.48 o 
   8   1   7      128.17      136.28     10.39 o 
   9   1   7       70.23       67.68     12.81 o 
  10   1   7        0.01       16.64      8.97 o 
 -10   2   7       24.50       36.32     11.24 o 
  -9   2   7      346.29      342.82      9.92 o 
  -8   2   7      350.85      334.78     10.36 o 
  -7   2   7     1431.43     1437.89     20.45 o 
  -6   2   7     1430.48     1456.43     37.58 o 
  -5   2   7        6.15       23.91     10.18 o 
  -4   2   7      142.53      138.60      9.09 o 
  -3   2   7     6245.04     6675.18     91.64 o 
  -2   2   7     2323.03     2542.33     24.66 o 
  -1   2   7     6159.34     6329.77     40.03 o 
   0   2   7      122.64      149.86     13.51 o 
   1   2   7      166.39      142.16      9.93 o 
   2   2   7      175.81      164.78      8.03 o 
   3   2   7      405.58      503.20      7.99 o 
   4   2   7     2520.14     2728.59     77.74 o 
   5   2   7      128.08      146.62     12.56 o 
   6   2   7     1013.84      990.08     16.65 o 
   7   2   7      752.07      754.99      9.45 o 
   8   2   7     2581.27     2447.92     41.17 o 
   9   2   7      705.91      676.62     21.67 o 
  10   2   7       53.90       63.06     11.77 o 
 -10   3   7        4.78       10.90     11.15 o 
  -9   3   7       80.47      109.37     10.44 o 
  -8   3   7      554.42      544.15      9.68 o 
  -7   3   7      107.20      109.97      9.26 o 
  -6   3   7      700.83      691.53     12.99 o 
  -5   3   7      478.67      492.85     21.44 o 
  -4   3   7      312.88      286.97      8.75 o 
  -3   3   7     4125.69     3982.45    114.07 o 
  -2   3   7        1.44       -6.73     10.90 o 
  -1   3   7      488.97      444.30     14.07 o 
   0   3   7      954.98     1073.29     27.29 o 
   1   3   7     3969.37     4114.45     62.48 o 
   2   3   7     1110.18     1185.04     27.87 o 
   3   3   7     1716.04     1498.71     42.98 o 
   4   3   7      148.93      145.78      7.62 o 
   5   3   7     1683.24     1688.91     37.08 o 
   6   3   7       14.21       33.90      8.93 o 
   7   3   7       74.75       76.58      9.01 o 
   8   3   7      110.61      133.96     11.82 o 
   9   3   7       57.03       85.27      7.76 o 
  10   3   7        5.57        8.76      8.99 o 
 -10   4   7        8.05       24.58     10.01 o 
  -9   4   7     1601.79     1559.99     32.66 o 
  -8   4   7      243.20      225.38      9.97 o 
  -7   4   7     1268.84     1282.83     53.40 o 
  -6   4   7       10.01       36.28     10.81 o 
  -5   4   7      267.37      271.26     13.73 o 
  -4   4   7      125.04      133.92      7.60 o 
  -3   4   7       13.48       54.63      8.64 o 
  -2   4   7      212.76      186.24     11.80 o 
  -1   4   7      906.85      781.42     42.17 o 
   0   4   7       92.77       98.43     14.02 o 
   1   4   7     4296.98     4758.64    117.93 o 
   2   4   7       61.33       73.41      9.64 o 
   3   4   7      930.46     1039.10     21.81 o 
   4   4   7      536.91      545.35     32.51 o 
   5   4   7        6.89        7.52      6.80 o 
   6   4   7      278.95      265.41      8.24 o 
   7   4   7      338.54      329.58     11.69 o 
   8   4   7      480.40      450.69     11.01 o 
   9   4   7       22.26       33.91      9.05 o 
  10   4   7        1.22       26.09     11.18 o 
 -10   5   7       15.59       20.17      9.46 o 
  -9   5   7        0.47       17.72     10.45 o 
  -8   5   7      139.01      123.01     10.08 o 
  -7   5   7      192.33      193.40      9.51 o 
  -6   5   7      223.09      202.27      9.95 o 
  -5   5   7     1304.47     1321.57     23.30 o 
  -4   5   7      217.02      211.62      9.00 o 
  -3   5   7     7243.96     7120.75    112.76 o 
  -2   5   7       18.13       28.78     12.03 o 
  -1   5   7     3210.05     3120.38    134.42 o 
   0   5   7       18.08       18.91     13.41 o 
   1   5   7     9826.41    10044.20    241.06 o 
   2   5   7       14.95       22.15     14.45 o 
   3   5   7     2302.10     2214.46     62.16 o 
   4   5   7     1423.59     1420.39     29.15 o 
   5   5   7     5903.18     5843.33    130.43 o 
   6   5   7       26.69       43.88     10.02 o 
   7   5   7      351.54      352.25      8.42 o 
   8   5   7       15.91       22.20     13.16 o 
   9   5   7      657.86      622.29     10.68 o 
  10   5   7       58.20       70.10      8.70 o 
  -9   6   7     1095.05     1140.66     14.72 o 
  -8   6   7      128.52      129.61     24.56 o 
  -7   6   7     1394.72     1391.00     35.54 o 
  -6   6   7      333.74      330.30     14.23 o 
  -5   6   7      902.05      916.35     17.42 o 
  -4   6   7      847.22      843.28     20.03 o 
  -3   6   7      564.37      544.87     10.03 o 
  -2   6   7       11.24       18.10     10.57 o 
  -1   6   7     3882.40     4204.14    182.54 o 
   0   6   7      984.03     1064.80     32.30 o 
   1   6   7      842.23      950.69     15.83 o 
   2   6   7        8.24       -0.84     12.43 o 
   3   6   7     2179.39     2077.41     70.54 o 
   4   6   7       68.51       68.98     16.18 o 
   5   6   7      215.92      208.78     15.62 o 
   6   6   7      636.71      629.09      9.98 o 
   7   6   7      625.84      619.41     17.33 o 
   8   6   7        0.21        1.97      9.90 o 
   9   6   7      276.71      271.12     19.04 o 
  -9   7   7       52.73       60.70     12.73 o 
  -8   7   7       24.45       25.11     14.22 o 
  -7   7   7      139.16      163.86     10.15 o 
  -6   7   7      212.60      243.31     27.23 o 
  -5   7   7     1130.06     1055.30     19.91 o 
  -4   7   7      412.80      438.44     11.27 o 
  -3   7   7     2569.98     2527.68     36.72 o 
  -2   7   7      134.52      142.22      9.25 o 
  -1   7   7     4945.68     4921.27    126.68 o 
   0   7   7        3.54       11.56     11.99 o 
   1   7   7     1034.45     1064.24     14.08 o 
   2   7   7     1039.24     1265.95     39.30 o 
   3   7   7    10827.69    10800.91    267.50 o 
   4   7   7      268.36      276.39     13.84 o 
   5   7   7     1262.38     1190.04     31.23 o 
   6   7   7       35.39       38.74      9.98 o 
   7   7   7     1226.23     1178.21     31.35 o 
   8   7   7       18.19       43.84     24.60 o 
   9   7   7       46.30       49.15      9.48 o 
  -9   8   7       22.34       40.69     17.39 o 
  -8   8   7       74.24       80.16     10.78 o 
  -7   8   7     2130.37     2230.13     63.72 o 
  -6   8   7      557.57      581.26     14.87 o 
  -5   8   7      439.36      451.06     18.44 o 
  -4   8   7       33.26       42.72      8.36 o 
  -3   8   7     2228.22     2143.58     40.61 o 
  -2   8   7     2449.87     2512.60     50.30 o 
  -1   8   7     5103.14     4965.17     21.52 o 
   0   8   7      104.82       94.28     11.87 o 
   1   8   7        2.28        6.75     12.49 o 
   2   8   7       11.59       -0.33     10.40 o 
   3   8   7      138.87      127.44     16.89 o 
   4   8   7       59.39       81.79      8.82 o 
   5   8   7        8.68       27.69      8.74 o 
   6   8   7       56.60       55.86     13.34 o 
   7   8   7      989.67      925.00     24.52 o 
   8   8   7        4.82        5.32      9.21 o 
   9   8   7     1107.05     1079.06     10.83 o 
  -9   9   7       81.96       67.82     10.41 o 
  -8   9   7        4.37        1.90     12.73 o 
  -7   9   7      677.86      695.51     24.27 o 
  -6   9   7      135.72      159.67     11.31 o 
  -5   9   7      432.61      452.34     11.48 o 
  -4   9   7      108.95      117.29      7.75 o 
  -3   9   7      294.90      319.93     18.25 o 
  -2   9   7      173.88      193.92     13.50 o 
  -1   9   7     5618.78     5710.45     46.58 o 
   0   9   7      659.45      636.23     11.87 o 
   1   9   7     6391.71     6656.40     97.71 o 
   2   9   7       65.00       85.31     12.71 o 
   3   9   7       81.63       87.18      8.64 o 
   4   9   7       30.12       36.58      7.48 o 
   5   9   7      439.33      454.19     18.57 o 
   6   9   7      186.76      186.99      9.83 o 
   7   9   7     1988.07     2027.06     52.55 o 
   8   9   7       17.52       22.73     17.86 o 
   9   9   7        5.88       15.86     21.59 o 
  -8  10   7      277.65      298.47     16.80 o 
  -7  10   7      896.25      904.88     21.97 o 
  -6  10   7     1795.36     1734.25     69.52 o 
  -5  10   7      171.04      184.90      9.37 o 
  -4  10   7       86.69       90.38      9.02 o 
  -3  10   7       28.67       51.92     10.25 o 
  -2  10   7       42.66       82.87     15.88 o 
  -1  10   7     1540.09     1443.55     30.26 o 
   0  10   7      449.52      471.64     12.73 o 
   1  10   7       56.96       47.06     10.61 o 
   2  10   7     1069.92     1186.23     45.29 o 
   3  10   7      687.40      650.03     23.22 o 
   4  10   7      245.55      246.58     10.66 o 
   5  10   7      571.92      599.50     22.65 o 
   6  10   7     1283.18     1273.89     20.78 o 
   7  10   7        2.45       19.97      9.99 o 
   8  10   7       27.44       60.78     12.62 o 
  -8  11   7        0.21       30.28     14.04 o 
  -7  11   7       26.61       56.72     13.25 o 
  -6  11   7      120.44      120.19     12.44 o 
  -5  11   7     1585.40     1634.63     15.89 o 
  -4  11   7     1046.99     1019.24     12.74 o 
  -3  11   7      310.13      348.00     15.89 o 
  -2  11   7      670.45      675.37     13.69 o 
  -1  11   7      782.19      799.64     19.08 o 
   0  11   7      752.45      743.48     13.50 o 
   1  11   7     1606.11     1667.71     34.74 o 
   2  11   7      719.55      682.38     14.25 o 
   3  11   7      935.56      920.90     11.59 o 
   4  11   7       26.19       49.29     11.32 o 
   5  11   7     1580.36     1595.56     34.27 o 
   6  11   7      246.09      253.23     20.97 o 
   7  11   7      672.56      690.72     17.70 o 
   8  11   7      258.06      274.11     13.36 o 
  -7  12   7       83.69       87.43     10.03 o 
  -6  12   7       92.52      123.42      8.40 o 
  -5  12   7     1202.34     1157.33     12.20 o 
  -4  12   7      371.03      356.51     12.55 o 
  -3  12   7     1260.07     1213.58     11.76 o 
  -2  12   7     3925.27     3792.42     18.40 o 
  -1  12   7      159.86      162.38     10.23 o 
   0  12   7      421.49      434.37     12.18 o 
   1  12   7     1229.20     1205.39     54.53 o 
   2  12   7     1766.58     1747.69     15.41 o 
   3  12   7       12.28       38.13      8.80 o 
   4  12   7      325.90      312.78      9.95 o 
   5  12   7      929.39      907.73     11.30 o 
   6  12   7       45.02       54.79     12.13 o 
   7  12   7      167.38      148.66     12.59 o 
  -7  13   7      380.37      390.41     12.39 o 
  -6  13   7       26.90       47.94     11.56 o 
  -5  13   7       52.81       79.87     25.19 o 
  -4  13   7      334.84      300.90     26.08 o 
  -3  13   7     1994.65     1922.39     16.30 o 
  -2  13   7        3.77       30.60     15.41 o 
  -1  13   7     1395.02     1400.98     13.43 o 
   0  13   7       40.94       67.79     15.95 o 
   1  13   7     2254.97     2118.09     54.04 o 
   2  13   7       75.54       75.69     12.98 o 
   3  13   7     1143.08     1159.87     50.81 o 
   4  13   7      546.84      532.60     27.68 o 
   5  13   7      549.74      548.12     15.79 o 
   6  13   7      423.49      441.27     18.43 o 
   7  13   7       44.37       23.36      9.34 o 
  -6  14   7      201.99      204.59     13.28 o 
  -5  14   7     1301.58     1314.40     31.19 o 
  -4  14   7      197.28      221.23     14.95 o 
  -3  14   7      183.99      170.21     10.37 o 
  -2  14   7      189.86      188.08     13.50 o 
  -1  14   7     1221.20     1173.73     22.58 o 
   0  14   7      421.42      435.61     12.03 o 
   1  14   7        5.40       18.02      9.06 o 
   2  14   7      102.22      119.34     15.87 o 
   3  14   7      102.63      136.17     11.35 o 
   4  14   7        3.28       10.36      9.10 o 
   5  14   7       45.90       40.08     19.49 o 
   6  14   7        4.86       47.36     12.84 o 
  -5  15   7       11.32       15.71     13.50 o 
  -4  15   7      379.82      396.35     20.33 o 
  -3  15   7     1394.81     1428.14     12.80 o 
  -2  15   7      177.89      148.79     14.32 o 
  -1  15   7     1011.40     1062.32     29.68 o 
   0  15   7        8.90       30.54      9.81 o 
   1  15   7      336.92      317.99     16.72 o 
   2  15   7        7.12       19.08     11.70 o 
   3  15   7     2356.32     2332.66     71.55 o 
   4  15   7       16.98       20.28     12.25 o 
   5  15   7      480.80      483.32     14.06 o 
  -4  16   7       70.23       58.08     13.66 o 
  -3  16   7       72.59       51.95     12.20 o 
  -2  16   7       88.02       90.40     22.27 o 
  -1  16   7      132.98      150.72     14.83 o 
   0  16   7       15.95       19.14     20.06 o 
   1  16   7        7.33      -28.56     31.48 o 
   2  16   7        7.93       45.72     14.83 o 
   3  16   7      514.03      561.98     13.06 o 
   4  16   7        7.34       -4.78     23.51 o 
  -3  17   7      264.93      269.05     13.73 o 
  -2  17   7       23.03       53.79     15.60 o 
  -1  17   7      211.24      196.59     24.07 o 
   0  17   7        4.36       17.70     20.40 o 
   1  17   7        7.83       19.95     15.13 o 
   2  17   7       23.54       54.93     15.72 o 
   3  17   7     1094.74     1116.33     39.67 o 
 -10   0   8      137.46      119.23     16.41 o 
  -8   0   8       40.71       59.92     10.45 o 
  -6   0   8       23.92       32.82     13.03 o 
  -2   0   8     6921.73     7122.80     49.53 o 
   0   0   8       25.14       29.70     15.42 o 
   2   0   8    25026.32    24012.63    686.46 o 
   4   0   8    19785.47    20325.29     36.43 o 
   6   0   8      362.48      416.25     12.73 o 
   8   0   8      490.93      510.03     13.96 o 
  10   0   8      282.96      299.01     35.23 o 
 -10   1   8      880.31      897.69     11.53 o 
  -9   1   8       10.03       44.00     10.33 o 
  -8   1   8     2718.79     2674.14     56.48 o 
  -7   1   8     1212.41     1197.50     29.60 o 
  -6   1   8      849.97      832.28     13.51 o 
  -5   1   8       94.74       80.47     10.87 o 
  -4   1   8     6714.64     6911.61    135.48 o 
  -3   1   8      132.18      126.87      8.40 o 
  -2   1   8     2660.39     2701.41     46.88 o 
   0   1   8      758.94      759.83     21.52 o 
   1   1   8     1443.45     1548.58     13.13 o 
   2   1   8      893.23      961.91     10.54 o 
   3   1   8      321.62      340.12     12.30 o 
   4   1   8        1.94       -3.04      6.30 o 
   5   1   8      202.31      176.44      7.39 o 
   6   1   8       11.06       12.62      9.78 o 
   7   1   8      341.11      314.32      9.08 o 
   8   1   8      639.93      652.39      9.39 o 
   9   1   8      205.18      214.05     16.16 o 
  10   1   8      163.22      177.31     15.90 o 
 -10   2   8       79.00       86.96     11.25 o 
  -9   2   8        0.00        8.43      9.23 o 
  -8   2   8      676.23      677.39     32.82 o 
  -7   2   8       36.97       48.80      9.33 o 
  -6   2   8      732.06      728.45     10.74 o 
  -5   2   8       24.64       26.98      8.71 o 
  -4   2   8       12.57       13.90      9.08 o 
  -3   2   8      430.83      516.07     10.05 o 
  -2   2   8     8598.46     8369.67     42.94 o 
  -1   2   8      123.68      207.63     27.01 o 
   0   2   8      300.62      386.70     14.87 o 
   1   2   8      314.84      270.55     11.01 o 
   2   2   8    17633.08    17351.95    387.10 o 
   3   2   8      494.76      530.04      8.24 o 
   4   2   8     1135.04      960.91     21.88 o 
   5   2   8       17.38       12.81      8.48 o 
   6   2   8      773.67      787.45     19.02 o 
   7   2   8      124.36      139.46      7.96 o 
   8   2   8     2915.62     2833.90     56.09 o 
   9   2   8       48.31       54.34     11.21 o 
  10   2   8      263.71      288.11     10.74 o 
 -10   3   8      385.36      349.72      9.98 o 
  -9   3   8       40.28       40.77      9.25 o 
  -8   3   8      906.00      872.81     15.06 o 
  -7   3   8       20.91       34.97     14.78 o 
  -6   3   8      214.04      209.74      9.40 o 
  -5   3   8      426.26      413.50     10.31 o 
  -4   3   8      283.80      250.67      9.53 o 
  -3   3   8      113.08       76.17      7.24 o 
  -2   3   8     7092.18     7211.20     37.23 o 
  -1   3   8     4963.03     5274.64     33.24 o 
   0   3   8     9417.14     9824.18    330.64 o 
   1   3   8     9462.23    10196.57    110.88 o 
   2   3   8      348.10      337.26     11.97 o 
   3   3   8       56.94       88.92      9.27 o 
   4   3   8      382.98      396.08      8.13 o 
   5   3   8       90.19       85.80      6.89 o 
   6   3   8     1041.16      996.36     14.56 o 
   7   3   8        5.64       14.71      9.60 o 
   8   3   8     3072.91     2976.52     36.04 o 
   9   3   8      102.69      106.96     11.74 o 
  10   3   8      189.35      165.44      9.37 o 
 -10   4   8       15.17       20.97      9.41 o 
  -9   4   8      166.36      194.75     10.79 o 
  -8   4   8      343.84      311.84     11.90 o 
  -7   4   8      104.45      136.04      8.55 o 
  -6   4   8      353.54      356.36     10.13 o 
  -5   4   8      159.83      154.34      8.55 o 
  -4   4   8     2393.88     2315.66     67.42 o 
  -3   4   8      617.91      613.24     26.61 o 
  -2   4   8      679.17      619.95     14.38 o 
  -1   4   8      209.03      206.36     11.83 o 
   0   4   8      142.92      102.53     15.31 o 
   1   4   8     3403.24     3735.80     87.98 o 
   2   4   8     8309.96     8209.12    264.28 o 
   3   4   8       18.47       24.82     13.62 o 
   4   4   8     2430.09     2320.52     42.66 o 
   5   4   8      125.84      155.59     13.67 o 
   6   4   8      460.14      454.31      7.17 o 
   7   4   8       82.21       74.62     14.51 o 
   8   4   8      863.30      839.42     16.58 o 
   9   4   8       26.03       46.01      8.51 o 
  10   4   8       82.05       79.09     11.36 o 
 -10   5   8      778.72      771.73     13.08 o 
  -9   5   8      169.04      166.99     12.21 o 
  -8   5   8     1047.24     1068.06     14.39 o 
  -7   5   8       78.71       83.52     10.10 o 
  -6   5   8     1242.42     1221.20     18.60 o 
  -5   5   8     1052.01     1033.13     35.63 o 
  -4   5   8     5862.77     5906.55    204.88 o 
  -3   5   8       14.53       10.68      7.80 o 
  -2   5   8      651.34      563.01     13.87 o 
  -1   5   8     1675.20     1817.15     58.26 o 
   0   5   8     1678.58     1735.45     21.64 o 
   1   5   8      758.94      837.76     19.28 o 
   2   5   8       55.91       48.84      8.60 o 
   3   5   8      571.24      517.62     11.96 o 
   4   5   8      116.56      123.14      8.44 o 
   5   5   8       46.48       38.99     12.14 o 
   6   5   8       30.52       39.15     18.94 o 
   7   5   8      357.89      369.30      9.70 o 
   8   5   8      309.29      331.34     15.09 o 
   9   5   8        2.62        3.81      9.05 o 
  10   5   8       15.48       53.74     13.46 o 
  -9   6   8       14.14       27.30     12.39 o 
  -8   6   8       21.11       38.87     11.49 o 
  -7   6   8       79.39       75.94      9.60 o 
  -6   6   8     1074.27     1148.72     18.30 o 
  -5   6   8        1.41       14.56      9.33 o 
  -4   6   8     4928.30     5013.23    176.49 o 
  -3   6   8     2857.54     2881.79     78.97 o 
  -2   6   8     2668.15     2684.26     83.65 o 
  -1   6   8        6.18       31.57     12.71 o 
   0   6   8     4567.65     4729.65    290.42 o 
   1   6   8      398.65      384.84     17.78 o 
   2   6   8     9665.75     9829.19    248.02 o 
   3   6   8      409.19      403.69      9.65 o 
   4   6   8     4789.62     5095.04    114.69 o 
   5   6   8      134.24      108.50      9.17 o 
   6   6   8     1903.00     1930.36     12.49 o 
   7   6   8        3.48       30.24     14.35 o 
   8   6   8      432.28      432.49     10.61 o 
   9   6   8       26.51       55.24     24.17 o 
  -9   7   8       75.05       93.18     12.90 o 
  -8   7   8      746.09      759.78     23.44 o 
  -7   7   8      254.79      244.34      9.29 o 
  -6   7   8      963.23      972.42     30.19 o 
  -5   7   8      220.24      237.83      9.82 o 
  -4   7   8     2365.31     2342.16     55.27 o 
  -3   7   8        0.78       -9.72     14.59 o 
  -2   7   8      407.92      405.56     12.69 o 
  -1   7   8     1658.50     1738.35     87.14 o 
   0   7   8       84.67       86.50     12.73 o 
   1   7   8     1749.56     1735.86    111.48 o 
   2   7   8       36.06       31.68     12.42 o 
   3   7   8      287.55      308.16     14.49 o 
   4   7   8        9.86        7.15      8.57 o 
   5   7   8        0.45       11.05     13.68 o 
   6   7   8      158.31      192.11     19.69 o 
   7   7   8       85.17      111.78      8.48 o 
   8   7   8     1074.01     1012.71     31.69 o 
   9   7   8       46.21       42.97      9.83 o 
  -9   8   8       90.95      108.77     16.54 o 
  -8   8   8       47.31       44.98     11.04 o 
  -7   8   8       49.36       87.33     14.47 o 
  -6   8   8     1344.07     1286.10     48.60 o 
  -5   8   8      410.64      427.92     18.12 o 
  -4   8   8      153.86      150.70      9.53 o 
  -3   8   8        1.23       19.16     11.12 o 
  -2   8   8     3734.88     3535.43    147.75 o 
  -1   8   8       25.77       38.38      9.57 o 
   0   8   8     3715.70     3792.88     46.77 o 
   1   8   8     1401.02     1501.94     49.41 o 
   2   8   8     4870.61     4997.40     75.71 o 
   3   8   8     2468.54     2321.47    100.56 o 
   4   8   8      435.64      407.04     17.85 o 
   5   8   8      131.55      153.38      8.23 o 
   6   8   8     1021.44      962.42     11.97 o 
   7   8   8      192.39      207.06      8.98 o 
   8   8   8     1673.27     1659.51     33.04 o 
   9   8   8      237.08      258.11     18.85 o 
  -9   9   8        0.35        7.07     14.57 o 
  -8   9   8     1166.50     1205.07     14.58 o 
  -7   9   8       27.46       19.19     13.36 o 
  -6   9   8      509.15      545.22     10.85 o 
  -5   9   8      456.86      408.59     16.02 o 
  -4   9   8      908.61      889.15     11.62 o 
  -3   9   8        8.09       23.40     12.67 o 
  -2   9   8     1318.05     1251.74     20.77 o 
  -1   9   8      702.92      610.21     68.74 o 
   0   9   8      680.50      665.85     11.68 o 
   1   9   8     2373.37     2378.45     18.70 o 
   2   9   8       30.57       30.43     10.70 o 
   3   9   8      610.66      614.42     24.25 o 
   4   9   8        0.68       10.76      7.56 o 
   5   9   8      937.63      981.30     31.53 o 
   6   9   8     1583.22     1545.85     35.56 o 
   7   9   8       49.61       50.58     11.57 o 
   8   9   8       33.58       33.33      9.39 o 
  -8  10   8        8.33       22.59     17.19 o 
  -7  10   8       39.94       57.69     12.64 o 
  -6  10   8      295.94      343.67     13.32 o 
  -5  10   8     1842.82     1800.00     10.94 o 
  -4  10   8     2241.82     2197.15     35.65 o 
  -3  10   8      306.02      288.43     11.51 o 
  -2  10   8       61.57       54.49     13.09 o 
  -1  10   8      152.02      153.62     12.25 o 
   0  10   8     2121.68     2189.59     64.71 o 
   1  10   8     2135.74     2121.69     48.39 o 
   2  10   8     2902.75     2804.15     50.74 o 
   3  10   8      334.92      308.13     10.55 o 
   4  10   8      785.51      826.72     27.32 o 
   5  10   8       29.40       78.87     10.42 o 
   6  10   8      746.65      782.33     17.32 o 
   7  10   8      124.53      136.33     11.78 o 
   8  10   8      128.68      161.46     19.07 o 
  -8  11   8      275.87      280.18     16.15 o 
  -7  11   8       11.57       36.80     15.79 o 
  -6  11   8       22.94       61.14     10.33 o 
  -5  11   8       68.19       62.46     10.10 o 
  -4  11   8     1642.96     1653.23     19.14 o 
  -3  11   8      857.71      841.92     11.14 o 
  -2  11   8     1090.09     1034.15     33.71 o 
  -1  11   8      662.04      586.11     25.29 o 
   0  11   8       57.25       63.49      9.81 o 
   1  11   8      348.99      336.17     13.28 o 
   2  11   8     2228.78     2214.35     21.73 o 
   3  11   8       19.43       29.11      8.03 o 
   4  11   8       54.72       77.95      9.37 o 
   5  11   8       59.84       51.99     12.06 o 
   6  11   8      333.67      328.91     10.89 o 
   7  11   8      128.01      127.47     10.62 o 
   8  11   8      340.36      353.81     16.40 o 
  -7  12   8       24.45       13.54      9.57 o 
  -6  12   8      694.90      746.03     23.09 o 
  -5  12   8       91.97      108.12     10.62 o 
  -4  12   8      767.37      711.33     23.22 o 
  -3  12   8      683.98      672.15     12.20 o 
  -2  12   8      924.04      943.32     12.92 o 
  -1  12   8        6.42       19.48      9.89 o 
   0  12   8     2289.38     2317.18     26.34 o 
   1  12   8      929.51      878.46     34.04 o 
   2  12   8     2783.07     2988.94     45.52 o 
   3  12   8      169.19      182.69      9.57 o 
   4  12   8      230.29      256.01     13.13 o 
   5  12   8       49.68       48.53      8.83 o 
   6  12   8      689.16      739.39     35.52 o 
   7  12   8      186.93      197.92     11.09 o 
  -7  13   8       50.01       32.16     12.27 o 
  -6  13   8      817.70      795.45     32.92 o 
  -5  13   8      198.44      244.23     20.99 o 
  -4  13   8      322.29      345.34     17.14 o 
  -3  13   8       45.91       56.86     11.29 o 
  -2  13   8        9.32       29.47     12.74 o 
  -1  13   8      336.87      339.95     20.23 o 
   0  13   8       34.90       22.96     12.66 o 
   1  13   8       52.53       62.21     12.88 o 
   2  13   8        1.47       12.35      8.24 o 
   3  13   8       32.44       31.90     17.11 o 
   4  13   8      272.50      258.70     11.56 o 
   5  13   8        4.38       20.73      9.04 o 
   6  13   8       90.60       88.99     16.51 o 
   7  13   8       18.03       21.35     12.79 o 
  -6  14   8      113.10      100.34     14.33 o 
  -5  14   8      483.81      503.00     26.22 o 
  -4  14   8      402.10      387.09     15.56 o 
  -3  14   8     1073.70     1009.65     12.01 o 
  -2  14   8     2432.84     2457.96     70.30 o 
  -1  14   8       78.07       79.53     13.20 o 
   0  14   8     1655.63     1657.25     31.84 o 
   1  14   8     1511.98     1544.85     14.27 o 
   2  14   8      749.25      781.17     40.89 o 
   3  14   8      254.37      261.10     16.38 o 
   4  14   8     1875.38     1891.25     61.61 o 
   5  14   8       58.46       55.25      9.69 o 
   6  14   8      226.72      232.68     13.12 o 
  -5  15   8       77.68       82.82     14.90 o 
  -4  15   8      411.43      448.22     24.18 o 
  -3  15   8       10.46        4.41     14.28 o 
  -2  15   8       57.50       54.21     13.98 o 
  -1  15   8      153.47      143.20     14.29 o 
   0  15   8      857.03      780.95     44.08 o 
   1  15   8        4.94       28.66     13.96 o 
   2  15   8      324.82      372.17     18.98 o 
   3  15   8      291.95      315.51     17.04 o 
   4  15   8        6.27       16.36      9.67 o 
   5  15   8      253.76      307.25     13.31 o 
  -4  16   8       81.15       92.24     14.77 o 
  -3  16   8      146.54      134.64     18.44 o 
  -2  16   8      505.36      473.40     13.10 o 
  -1  16   8       92.33      145.67     14.64 o 
   0  16   8      555.95      547.46     34.45 o 
   1  16   8      338.17      299.49     25.83 o 
   2  16   8      320.06      354.94     17.37 o 
   3  16   8      300.60      298.04     11.05 o 
   4  16   8      818.14      766.16     24.63 o 
  -2  17   8      200.83      199.08     16.28 o 
  -1  17   8      107.36      119.53     15.99 o 
   0  17   8      240.55      232.99     35.24 o 
   1  17   8        4.79       -6.00     12.39 o 
   2  17   8       43.06       75.03     19.36 o 
  -9   0   9      333.84      328.49     32.30 o 
  -7   0   9     6313.83     6376.03    140.05 o 
  -5   0   9     1829.09     1840.87     17.97 o 
  -3   0   9     3783.99     4065.76     36.75 o 
   1   0   9      668.78      759.83     16.19 o 
   3   0   9     1473.44     1462.42     13.61 o 
   5   0   9     6744.22     6727.50     39.91 o 
   7   0   9      715.94      737.98     40.91 o 
   9   0   9     3224.90     3314.75     19.35 o 
 -10   1   9        0.01        5.79     11.25 o 
  -9   1   9      424.63      414.34     11.05 o 
  -8   1   9      368.28      378.98     18.67 o 
  -7   1   9       69.03       68.75      9.59 o 
  -6   1   9     2710.46     2805.01     35.94 o 
  -5   1   9     2575.52     2627.33     32.28 o 
  -4   1   9     5638.88     6136.65     52.02 o 
  -3   1   9     3585.06     3576.54     32.76 o 
  -2   1   9       37.83       39.56     12.83 o 
  -1   1   9    11115.57    10514.98     66.58 o 
   0   1   9     1368.45     1371.82     25.07 o 
   1   1   9     5254.10     5012.25    124.19 o 
   2   1   9     1139.18     1128.42     12.52 o 
   3   1   9     5965.32     5882.89    134.17 o 
   4   1   9     3327.44     3411.83     21.08 o 
   5   1   9     2073.38     2021.46     45.95 o 
   6   1   9     1155.40     1194.34     17.78 o 
   7   1   9     1238.60     1235.30     12.60 o 
   8   1   9       52.28       63.95     13.61 o 
   9   1   9      456.59      479.17     14.04 o 
  10   1   9        0.00       14.99      9.39 o 
 -10   2   9        1.12       -3.93     10.33 o 
  -9   2   9      130.58      148.60     14.35 o 
  -8   2   9       19.45       34.36      9.71 o 
  -7   2   9     1092.61     1093.89     22.40 o 
  -6   2   9      490.67      490.97     10.19 o 
  -5   2   9       56.35       58.98      8.17 o 
  -4   2   9     2972.52     2815.07     24.21 o 
  -3   2   9     3590.43     3641.32     42.52 o 
  -2   2   9     3041.36     3214.59    124.66 o 
  -1   2   9     1588.65     1708.42     40.24 o 
   0   2   9      238.37      253.73     21.25 o 
   1   2   9     9405.38     9465.22    395.36 o 
   2   2   9      723.48      786.30     19.19 o 
   3   2   9      255.06      235.50      9.91 o 
   4   2   9       49.03       79.88      8.04 o 
   5   2   9      732.13      742.22     12.50 o 
   6   2   9     1308.37     1213.39      9.45 o 
   7   2   9      442.10      421.24     13.64 o 
   8   2   9      316.13      337.06     19.31 o 
   9   2   9      857.40      885.82     13.76 o 
  10   2   9       63.90       64.29      9.45 o 
 -10   3   9       18.31       44.78     11.42 o 
  -9   3   9       87.49       82.74      9.95 o 
  -8   3   9       70.76       97.11     10.08 o 
  -7   3   9     2692.78     2659.46     62.38 o 
  -6   3   9       62.10      105.10     10.86 o 
  -5   3   9      165.70      182.75     15.50 o 
  -4   3   9       93.62      100.90      9.05 o 
  -3   3   9     3869.77     3666.50    101.11 o 
  -2   3   9     2577.69     2813.05     25.82 o 
  -1   3   9    15830.96    16229.20     51.72 o 
   0   3   9      833.73      864.08     34.01 o 
   1   3   9     1557.65     1554.57     25.39 o 
   2   3   9     1156.16     1184.84     61.75 o 
   3   3   9     7692.63     7276.16    172.34 o 
   4   3   9     1572.14     1602.40     43.24 o 
   5   3   9       41.75       54.35      8.36 o 
   6   3   9     1880.41     1877.73     45.92 o 
   7   3   9     2401.73     2404.43     21.08 o 
   8   3   9        5.83       14.79      7.68 o 
   9   3   9     1037.93      974.08      9.90 o 
  10   3   9        0.20       15.36     12.12 o 
 -10   4   9        3.88       34.42     11.68 o 
  -9   4   9     1342.34     1327.02     14.71 o 
  -8   4   9       90.30       87.26     11.84 o 
  -7   4   9      355.51      356.44      8.43 o 
  -6   4   9        1.02       -1.65      8.33 o 
  -5   4   9     1360.48     1354.96     19.21 o 
  -4   4   9      149.87      187.35     10.17 o 
  -3   4   9     1125.94      992.62     19.91 o 
  -2   4   9     1740.98     1905.72     22.07 o 
  -1   4   9     2640.21     2926.32     22.92 o 
   0   4   9      216.90      229.24     15.60 o 
   1   4   9      197.62      277.07     13.35 o 
   2   4   9       50.48       52.72      8.20 o 
   3   4   9       91.23      105.36      7.59 o 
   4   4   9      766.29      833.99     44.81 o 
   5   4   9      169.54      146.14      6.60 o 
   6   4   9      980.87      922.39     24.62 o 
   7   4   9     1801.86     1789.23     28.21 o 
   8   4   9      284.30      304.51     17.47 o 
   9   4   9        6.00       28.10     15.18 o 
  10   4   9        1.61        8.64     13.17 o 
  -9   5   9        0.30        0.73      9.59 o 
  -8   5   9      176.89      142.17     16.44 o 
  -7   5   9      471.61      457.14     10.59 o 
  -6   5   9      125.35      123.01      8.23 o 
  -5   5   9     1282.64     1300.58     20.97 o 
  -4   5   9      509.69      533.30      9.52 o 
  -3   5   9     1021.97      999.28     19.71 o 
  -2   5   9      191.59      209.84     16.06 o 
  -1   5   9     2843.98     2578.56     65.65 o 
   0   5   9     2382.57     2526.95     25.98 o 
   1   5   9     2638.09     2509.62     20.92 o 
   2   5   9      196.56      181.80     10.09 o 
   3   5   9     1381.51     1369.67     44.20 o 
   4   5   9      977.17     1038.60     60.15 o 
   5   5   9      871.81      873.97     35.50 o 
   6   5   9      155.73      131.79      9.09 o 
   7   5   9     1088.89     1030.63     30.26 o 
   8   5   9      463.11      428.01     11.92 o 
   9   5   9      568.68      560.16     11.57 o 
  -9   6   9      406.09      445.00     13.41 o 
  -8   6   9      421.14      418.99     12.68 o 
  -7   6   9     1788.32     1827.40     21.78 o 
  -6   6   9     1289.31     1339.64     18.21 o 
  -5   6   9      652.52      615.05     27.81 o 
  -4   6   9      524.51      541.12     28.74 o 
  -3   6   9     5961.48     5834.02     30.37 o 
  -2   6   9       91.09       89.07     16.05 o 
  -1   6   9       95.58      125.82     13.17 o 
   0   6   9       75.71       99.41     12.32 o 
   1   6   9      288.03      343.40     13.77 o 
   2   6   9        3.23        6.19      9.81 o 
   3   6   9      858.00      861.62     28.37 o 
   4   6   9       10.84       15.21     18.10 o 
   5   6   9     1791.40     1778.65     43.28 o 
   6   6   9       34.94       50.19     10.28 o 
   7   6   9      450.89      498.43     10.49 o 
   8   6   9       60.30       63.93      8.24 o 
   9   6   9      183.94      177.87     10.18 o 
  -9   7   9      260.15      265.95     20.48 o 
  -8   7   9      253.58      252.85     10.92 o 
  -7   7   9      502.59      517.78     27.00 o 
  -6   7   9     1246.23     1186.95     38.91 o 
  -5   7   9      728.79      704.83     15.00 o 
  -4   7   9       30.59       38.31      9.00 o 
  -3   7   9     4780.54     4567.79     27.36 o 
  -2   7   9     2709.82     2740.06     97.67 o 
  -1   7   9     4839.69     4762.23    199.85 o 
   0   7   9      489.81      513.10     26.46 o 
   1   7   9     7289.19     7372.57    299.11 o 
   2   7   9     1139.15     1178.44     24.01 o 
   3   7   9     6888.75     6923.27    111.65 o 
   4   7   9      104.97       88.95      8.90 o 
   5   7   9     1561.81     1475.68     34.52 o 
   6   7   9      292.90      298.17      8.05 o 
   7   7   9     1556.61     1543.32     27.96 o 
   8   7   9      750.08      754.96     10.40 o 
   9   7   9      200.33      186.81     19.83 o 
  -9   8   9      176.02      205.83     14.10 o 
  -8   8   9       21.33       11.40     11.05 o 
  -7   8   9      835.84      850.71     13.77 o 
  -6   8   9        8.14        9.87     11.45 o 
  -5   8   9       45.94       71.02      8.33 o 
  -4   8   9       41.38       45.41     10.26 o 
  -3   8   9     4666.82     4701.60     40.76 o 
  -2   8   9        7.60       23.18     11.69 o 
  -1   8   9     1402.92     1335.94     14.35 o 
   0   8   9        8.99        3.53     12.38 o 
   1   8   9      351.74      344.40     13.41 o 
   2   8   9       28.31       45.34     12.89 o 
   3   8   9     2859.61     2820.69     33.69 o 
   4   8   9      280.19      303.18     13.32 o 
   5   8   9     1750.60     1696.33     19.99 o 
   6   8   9        1.60       -4.88      8.51 o 
   7   8   9      248.87      257.86     10.17 o 
   8   8   9       64.31       79.96     16.47 o 
   9   8   9      403.23      376.66     13.43 o 
  -8   9   9       28.96       28.92     12.72 o 
  -7   9   9      466.78      514.42     23.09 o 
  -6   9   9      210.57      237.21     10.73 o 
  -5   9   9      524.28      541.05      9.63 o 
  -4   9   9       57.29       46.46     12.57 o 
  -3   9   9      202.94      193.63     12.56 o 
  -2   9   9      293.15      285.93     30.35 o 
  -1   9   9     6676.26     6583.35    428.32 o 
   0   9   9      808.92      850.24     15.08 o 
   1   9   9     1828.40     1898.35     17.99 o 
   2   9   9      161.03      197.44     13.06 o 
   3   9   9     1243.69     1298.15     42.95 o 
   4   9   9        2.71        3.99     10.84 o 
   5   9   9      289.48      275.29     12.99 o 
   6   9   9      627.70      605.86     16.31 o 
   7   9   9      793.72      816.00     28.66 o 
   8   9   9       93.93      100.42     11.65 o 
  -8  10   9      456.12      410.75     20.79 o 
  -7  10   9      548.42      575.98     33.42 o 
  -6  10   9       47.96       70.17     10.37 o 
  -5  10   9      579.47      605.28     17.92 o 
  -4  10   9      247.49      238.85     10.45 o 
  -3  10   9      246.32      242.65     11.77 o 
  -2  10   9      909.64      850.56     39.32 o 
  -1  10   9     1394.32     1320.72    107.02 o 
   0  10   9     1142.63     1142.96     47.65 o 
   1  10   9     3077.41     3169.77     96.26 o 
   2  10   9      241.56      223.78     13.09 o 
   3  10   9      140.90      124.85      7.97 o 
   4  10   9        0.40       16.01     15.29 o 
   5  10   9      800.44      795.02     32.01 o 
   6  10   9     1302.74     1275.81     12.00 o 
   7  10   9      291.00      284.57     12.70 o 
   8  10   9       57.81       51.14     13.16 o 
  -8  11   9       50.76       50.42     12.23 o 
  -7  11   9        6.41       11.22     11.80 o 
  -6  11   9        0.16        6.06     13.22 o 
  -5  11   9     1509.59     1551.95     41.20 o 
  -4  11   9      151.79      142.04     10.60 o 
  -3  11   9      206.23      193.00      9.54 o 
  -2  11   9      161.27      178.88     15.58 o 
  -1  11   9       78.70       81.95     12.04 o 
   0  11   9     1415.34     1413.16     20.82 o 
   1  11   9     1671.16     1745.14     35.36 o 
   2  11   9      552.53      617.60     30.69 o 
   3  11   9      986.11      989.92     41.50 o 
   4  11   9      128.77      171.66     25.15 o 
   5  11   9      975.60      938.50     16.28 o 
   6  11   9      243.71      236.81     31.19 o 
   7  11   9      323.75      312.13     17.38 o 
   8  11   9       93.71      117.71     16.86 o 
  -7  12   9      103.62      100.11     15.01 o 
  -6  12   9      619.89      661.64     15.74 o 
  -5  12   9      718.37      724.56     22.17 o 
  -4  12   9      186.77      193.08     12.01 o 
  -3  12   9      900.86      872.57     11.57 o 
  -2  12   9       77.39       76.08     10.40 o 
  -1  12   9      179.60      198.69     10.52 o 
   0  12   9       16.36       27.89     12.52 o 
   1  12   9     1644.50     1718.96     99.93 o 
   2  12   9       43.64       55.23     11.25 o 
   3  12   9      166.06      210.67      8.68 o 
   4  12   9        2.05        5.20      8.56 o 
   5  12   9        2.42       13.65     10.24 o 
   6  12   9      257.40      286.40     29.29 o 
   7  12   9      626.69      599.10     12.13 o 
  -6  13   9       56.63      100.36     14.58 o 
  -5  13   9      399.19      398.71     15.01 o 
  -4  13   9       23.80       18.34     10.55 o 
  -3  13   9     1626.77     1583.69     29.98 o 
  -2  13   9      678.40      688.93     42.19 o 
  -1  13   9     1453.10     1414.61     44.06 o 
   0  13   9      110.65      128.54     14.47 o 
   1  13   9     4796.06     4771.69    148.45 o 
   2  13   9     1205.23     1130.29     21.50 o 
   3  13   9     1658.33     1628.16     54.71 o 
   4  13   9      446.63      462.02     18.74 o 
   5  13   9       88.74       97.98     15.28 o 
   6  13   9     1156.88     1084.76     29.86 o 
  -6  14   9      159.67      169.94     16.00 o 
  -5  14   9     1056.78     1083.14     24.36 o 
  -4  14   9       16.65       18.03     11.08 o 
  -3  14   9      419.85      436.23     11.54 o 
  -2  14   9       52.85       81.27     22.77 o 
  -1  14   9      553.23      553.62     39.33 o 
   0  14   9       51.12       72.42     30.52 o 
   1  14   9       82.35       91.52     15.12 o 
   2  14   9       58.03       57.49     22.50 o 
   3  14   9       59.78       91.76      8.24 o 
   4  14   9        0.23        9.72     16.51 o 
   5  14   9        2.80       25.61     10.97 o 
   6  14   9      182.54      182.42     12.09 o 
  -5  15   9      146.51      145.36     15.32 o 
  -4  15   9     1254.98     1254.60     30.80 o 
  -3  15   9      344.37      349.75     13.61 o 
  -2  15   9        3.20        7.40     14.47 o 
  -1  15   9      288.39      265.09     19.44 o 
   0  15   9      622.54      652.01     19.37 o 
   1  15   9     1555.26     1551.25     85.74 o 
   2  15   9      103.63      130.84     14.52 o 
   3  15   9      535.22      521.88     17.34 o 
   4  15   9       12.68        8.52     10.73 o 
   5  15   9      564.54      563.44     16.27 o 
  -4  16   9       50.87       63.81     12.58 o 
  -3  16   9       11.36       35.14     18.39 o 
  -2  16   9        2.30       17.95     12.30 o 
  -1  16   9        4.57       -2.01     18.13 o 
   0  16   9      159.47      197.64     20.91 o 
   1  16   9      227.40      239.26     15.79 o 
   2  16   9       11.28       24.69     11.98 o 
   3  16   9      227.41      211.84     17.93 o 
   4  16   9       24.08       66.97     14.36 o 
  -2  17   9      393.56      396.71     14.03 o 
  -1  17   9       37.59       34.53     16.00 o 
   0  17   9       86.92       83.44     18.25 o 
   1  17   9      346.76      347.57     63.90 o 
   2  17   9      377.02      325.84     21.57 o 
 -10   0  10      135.27      159.74     22.10 o 
  -8   0  10      786.24      785.74     16.55 o 
  -6   0  10      719.98      736.12     29.92 o 
  -4   0  10     8483.81     8918.29     48.81 o 
  -2   0  10     4244.10     4227.57     37.30 o 
   0   0  10    10417.07     9442.49     48.10 o 
   2   0  10     5874.61     5793.94     22.52 o 
   4   0  10     8521.21     8914.36     25.40 o 
   6   0  10     5571.38     5398.74     44.41 o 
   8   0  10      633.25      622.81     14.67 o 
  10   0  10        1.71       11.56     13.58 o 
 -10   1  10      289.32      291.31     11.30 o 
  -9   1  10       82.64       97.35     10.68 o 
  -8   1  10      560.26      545.20     12.91 o 
  -7   1  10      810.28      804.21     13.33 o 
  -6   1  10     3031.04     2913.89     16.54 o 
  -5   1  10      653.59      691.25     21.09 o 
  -4   1  10       70.00       61.38      8.83 o 
  -3   1  10      244.68      259.84     14.14 o 
  -2   1  10     2108.99     2087.21     20.37 o 
  -1   1  10     2531.56     2610.76     35.49 o 
   0   1  10      112.30       92.14     11.30 o 
   1   1  10        0.47        2.41      8.78 o 
   2   1  10      377.86      426.64     10.11 o 
   3   1  10      315.50      320.97      7.73 o 
   4   1  10     3825.37     3695.96     79.95 o 
   5   1  10     1318.92     1333.78     37.41 o 
   6   1  10       88.20       82.99     10.23 o 
   7   1  10       12.26       38.67     16.75 o 
   8   1  10        6.25       11.25     13.19 o 
   9   1  10        9.81       18.95      7.92 o 
  10   1  10     1583.79     1474.78     28.09 o 
 -10   2  10      156.39      162.56     16.04 o 
  -9   2  10       11.34        0.39     11.75 o 
  -8   2  10       46.26       63.83      9.02 o 
  -7   2  10       97.17       88.41     11.47 o 
  -6   2  10      533.92      517.80     11.77 o 
  -5   2  10      472.38      502.61     11.00 o 
  -4   2  10     1005.10      859.28     11.60 o 
  -3   2  10      785.19      829.55     23.55 o 
  -2   2  10     3763.78     3711.53     73.13 o 
  -1   2  10     1231.41     1432.14     33.20 o 
   0   2  10     9238.02     9697.01     58.27 o 
   1   2  10      109.92      119.00      9.34 o 
   2   2  10     3253.63     3010.10    110.93 o 
   3   2  10     1008.57      981.50     15.80 o 
   4   2  10     1382.23     1235.35     35.37 o 
   5   2  10      581.05      589.25     10.73 o 
   6   2  10     1868.00     1691.09     10.11 o 
   7   2  10      106.11      109.70      8.08 o 
   8   2  10      151.55      154.39     11.25 o 
   9   2  10       21.24       19.71     10.09 o 
  10   2  10       59.43       93.92     14.53 o 
 -10   3  10      604.78      568.94     22.30 o 
  -9   3  10        1.18       17.08     12.30 o 
  -8   3  10      793.13      821.67     19.16 o 
  -7   3  10       71.91       87.45     10.29 o 
  -6   3  10       37.64       41.20      8.33 o 
  -5   3  10      301.52      338.01      8.98 o 
  -4   3  10     1658.84     1553.27     34.33 o 
  -3   3  10      530.24      578.72     14.24 o 
  -2   3  10      444.57      424.90     17.28 o 
  -1   3  10      214.19      289.10     32.58 o 
   0   3  10     1741.61     1825.72     66.30 o 
   1   3  10       18.08       27.51      9.17 o 
   2   3  10      375.66      402.00      9.50 o 
   3   3  10      363.47      333.16     22.52 o 
   4   3  10       15.46       22.44      6.73 o 
   5   3  10        9.34       26.81      7.36 o 
   6   3  10     1215.94     1130.58     30.70 o 
   7   3  10      104.95      115.63     27.73 o 
   8   3  10      280.85      263.17      9.10 o 
   9   3  10        9.23       21.87      8.49 o 
  10   3  10      398.30      431.30     23.45 o 
  -9   4  10        5.73       12.04     10.45 o 
  -8   4  10      134.01      155.85      8.55 o 
  -7   4  10      161.69      162.35      7.89 o 
  -6   4  10      426.38      386.25     10.15 o 
  -5   4  10      346.25      313.84      8.22 o 
  -4   4  10     1650.06     1580.22     22.15 o 
  -3   4  10       75.06       72.26     12.35 o 
  -2   4  10     1608.58     1484.37     17.83 o 
  -1   4  10     1978.73     2283.18     20.56 o 
   0   4  10     6080.59     6280.93    237.01 o 
   1   4  10     3278.91     3462.00    129.97 o 
   2   4  10     1326.34     1152.11     57.53 o 
   3   4  10      446.49      441.13     10.59 o 
   4   4  10     5094.70     4909.60    178.50 o 
   5   4  10       87.19      124.51     11.91 o 
   6   4  10      321.38      295.23      8.44 o 
   7   4  10       95.02       81.18      8.11 o 
   8   4  10      508.32      498.22     22.09 o 
   9   4  10       46.76       55.73      9.41 o 
  -9   5  10       84.39       84.68     11.40 o 
  -8   5  10      985.65     1013.69     22.41 o 
  -7   5  10      127.72      134.82     10.00 o 
  -6   5  10      646.56      656.16     25.61 o 
  -5   5  10       86.30       94.27     14.24 o 
  -4   5  10      197.44      221.51     12.41 o 
  -3   5  10      553.09      592.79     14.55 o 
  -2   5  10     6772.48     6667.87     30.61 o 
  -1   5  10     1088.56     1027.87     19.06 o 
   0   5  10     2572.70     2818.15     37.90 o 
   1   5  10      143.13      113.56     12.71 o 
   2   5  10       48.70       53.15      9.71 o 
   3   5  10      107.61      118.41     10.03 o 
   4   5  10      198.14      213.68      8.23 o 
   5   5  10     1049.17      996.63     21.65 o 
   6   5  10      716.92      711.48     15.51 o 
   7   5  10       15.71       18.14      9.33 o 
   8   5  10       19.32       46.32     11.51 o 
   9   5  10      171.00      208.60     24.91 o 
  -9   6  10        0.70       11.87     11.11 o 
  -8   6  10        6.51        7.16     12.60 o 
  -7   6  10      178.23      169.10     10.06 o 
  -6   6  10      483.53      518.34     30.05 o 
  -5   6  10      373.63      320.42     12.02 o 
  -4   6  10     1753.21     1785.58     22.31 o 
  -3   6  10        0.53      -11.17     16.79 o 
  -2   6  10     5455.21     5177.97     28.83 o 
  -1   6  10      130.12      152.97     13.40 o 
   0   6  10     3356.86     3401.03     92.62 o 
   1   6  10      426.50      446.44     13.74 o 
   2   6  10     5677.85     5713.68    227.43 o 
   3   6  10      938.77      930.96     15.23 o 
   4   6  10     5398.00     5297.92    135.20 o 
   5   6  10       67.47       84.41      8.88 o 
   6   6  10     2171.76     2254.20     41.57 o 
   7   6  10      242.06      203.53     29.52 o 
   8   6  10      452.07      479.43     11.91 o 
   9   6  10      129.54      148.47     14.32 o 
  -9   7  10       25.42       31.24     11.38 o 
  -8   7  10     1106.25     1158.52     27.37 o 
  -7   7  10       76.64       78.03     12.07 o 
  -6   7  10      690.26      665.41     32.96 o 
  -5   7  10      498.04      559.01     11.06 o 
  -4   7  10     1267.92     1333.12     20.46 o 
  -3   7  10      136.86      134.17     16.86 o 
  -2   7  10     3222.46     3161.43     24.25 o 
  -1   7  10      199.00      205.80     13.39 o 
   0   7  10       31.70       37.83     13.13 o 
   1   7  10       32.11       40.07     12.15 o 
   2   7  10       76.63       77.97      8.79 o 
   3   7  10      731.17      705.74     15.95 o 
   4   7  10      476.20      433.04     10.98 o 
   5   7  10       26.01       19.44      8.56 o 
   6   7  10      836.71      794.19      9.85 o 
   7   7  10       59.97       65.52      9.02 o 
   8   7  10      236.24      240.36      9.65 o 
   9   7  10       13.97       16.67     11.42 o 
  -9   8  10       74.83       59.58     11.88 o 
  -8   8  10      158.07      167.85     11.52 o 
  -7   8  10        2.43       57.86     24.15 o 
  -6   8  10      592.35      531.63     25.94 o 
  -5   8  10       36.19       37.09     10.98 o 
  -4   8  10       63.53       33.00     12.46 o 
  -3   8  10      524.35      535.99     17.73 o 
  -2   8  10     4580.65     4444.36    108.13 o 
  -1   8  10      922.70      958.56     24.68 o 
   0   8  10     3919.34     4286.84    129.24 o 
   1   8  10     1714.10     1787.18     18.05 o 
   2   8  10     1920.11     1957.94     26.64 o 
   3   8  10      189.31      181.00     10.09 o 
   4   8  10      949.59      853.58     42.07 o 
   5   8  10      224.53      200.12     11.31 o 
   6   8  10     1008.35      947.08     12.69 o 
   7   8  10      121.02      145.86      9.25 o 
   8   8  10      396.09      401.17     11.19 o 
   9   8  10      218.19      206.03     19.79 o 
  -8   9  10      822.23      873.00     20.24 o 
  -7   9  10       46.56       55.14     10.62 o 
  -6   9  10      204.26      253.35     19.46 o 
  -5   9  10        1.27       -4.45     14.72 o 
  -4   9  10      264.69      261.44     17.26 o 
  -3   9  10      120.98      128.59     14.13 o 
  -2   9  10     1114.06     1086.18     34.27 o 
  -1   9  10       13.22        9.71      9.91 o 
   0   9  10      304.33      299.44     26.73 o 
   1   9  10     1851.82     1924.50     88.32 o 
   2   9  10       65.20       74.36     13.03 o 
   3   9  10      338.50      328.42     10.20 o 
   4   9  10      487.07      462.32     21.64 o 
   5   9  10      421.40      436.52     12.23 o 
   6   9  10      637.96      573.80     10.23 o 
   7   9  10      566.32      562.34     12.45 o 
   8   9  10       30.98       44.82     14.07 o 
  -8  10  10       67.74       86.76     14.11 o 
  -7  10  10        2.48       19.15     13.28 o 
  -6  10  10      519.73      502.67     40.48 o 
  -5  10  10       51.53       51.23     11.22 o 
  -4  10  10      467.74      502.82     19.16 o 
  -3  10  10      178.62      155.18     12.74 o 
  -2  10  10       52.44       42.18     17.11 o 
  -1  10  10      754.19      793.54     22.84 o 
   0  10  10     2864.60     2850.64     68.47 o 
   1  10  10      507.49      521.47     28.90 o 
   2  10  10      651.16      716.65     25.29 o 
   3  10  10       49.32       34.09      7.73 o 
   4  10  10     3113.66     3066.13    185.04 o 
   5  10  10      370.17      364.89      9.82 o 
   6  10  10      551.93      576.20     12.41 o 
   7  10  10        4.22       17.21     15.41 o 
   8  10  10      130.59      111.92     10.02 o 
  -7  11  10        6.07       -3.18     12.66 o 
  -6  11  10       51.47       66.49     15.27 o 
  -5  11  10        1.51      -14.90     14.90 o 
  -4  11  10     1554.82     1548.19     44.65 o 
  -3  11  10      655.49      686.42     23.87 o 
  -2  11  10      791.11      817.42     34.23 o 
  -1  11  10      459.88      416.37     32.88 o 
   0  11  10      258.05      219.54     22.08 o 
   1  11  10      370.05      386.20      9.63 o 
   2  11  10      464.79      476.56     18.72 o 
   3  11  10       16.15       10.13      8.91 o 
   4  11  10       43.46       58.26      9.31 o 
   5  11  10       63.30       46.91      8.93 o 
   6  11  10      776.05      812.53     16.45 o 
   7  11  10      404.70      408.83     11.47 o 
  -7  12  10        0.08        2.86     17.08 o 
  -6  12  10      431.25      507.04     17.29 o 
  -5  12  10       77.06       63.25     11.30 o 
  -4  12  10     1237.85     1235.24     61.55 o 
  -3  12  10        3.06        9.41      9.85 o 
  -2  12  10      274.09      248.67     42.81 o 
  -1  12  10        9.82        7.81     12.48 o 
   0  12  10     1872.22     1832.20     39.03 o 
   1  12  10      142.02      142.63     13.07 o 
   2  12  10     2469.29     2658.41     19.41 o 
   3  12  10        0.87       21.24     10.66 o 
   4  12  10      326.27      383.79     17.65 o 
   5  12  10      714.67      719.55     10.35 o 
   6  12  10      425.50      418.96     22.71 o 
   7  12  10        6.51       30.49     18.09 o 
  -6  13  10     1018.83      984.39     71.96 o 
  -5  13  10        7.73       27.82     15.01 o 
  -4  13  10      624.88      647.20     28.41 o 
  -3  13  10      211.17      218.04     13.52 o 
  -2  13  10        2.96       15.60     14.20 o 
  -1  13  10        7.19        1.62     14.40 o 
   0  13  10      838.67      909.23     44.87 o 
   1  13  10        0.49      -16.06     26.79 o 
   2  13  10      208.21      206.85      8.93 o 
   3  13  10     1122.28     1168.26     28.10 o 
   4  13  10       21.06       35.23     10.34 o 
   5  13  10        7.05       17.15     12.17 o 
   6  13  10        7.94       13.57     10.92 o 
  -5  14  10        0.48       11.96     12.87 o 
  -4  14  10      583.34      527.37     28.32 o 
  -3  14  10      314.23      296.53     11.42 o 
  -2  14  10     1242.27     1252.30     81.25 o 
  -1  14  10        1.70       16.52     10.97 o 
   0  14  10      334.05      364.17     31.47 o 
   1  14  10      228.63      251.42     27.46 o 
   2  14  10     2556.99     2610.93     32.35 o 
   3  14  10        1.48        8.61     13.63 o 
   4  14  10      190.44      167.01     20.72 o 
   5  14  10      513.71      517.32     11.77 o 
  -5  15  10       13.33       26.87     16.54 o 
  -4  15  10      325.23      325.07     12.66 o 
  -3  15  10       13.26       21.06     13.06 o 
  -2  15  10      151.71      173.80     15.39 o 
  -1  15  10      110.72      113.56     11.79 o 
   0  15  10       70.09       76.31     20.64 o 
   1  15  10      124.40      158.37     14.84 o 
   2  15  10        0.26      -13.87     14.51 o 
   3  15  10       10.60       25.90     11.76 o 
   4  15  10      222.29      220.48     11.81 o 
  -3  16  10      197.66      253.01     14.58 o 
  -2  16  10      224.04      244.71     16.02 o 
  -1  16  10       48.47       61.13     12.25 o 
   0  16  10       86.86       87.36     12.46 o 
   1  16  10        6.88       30.74     11.89 o 
   2  16  10     1679.54     1678.46     82.00 o 
   3  16  10       51.59       64.34     10.34 o 
  -1  17  10      531.80      523.75     55.23 o 
   0  17  10       84.18       93.17     20.16 o 
   1  17  10        0.91       11.51     15.95 o 
  -9   0  11      708.56      751.80     17.08 o 
  -7   0  11     1796.10     1754.14     17.82 o 
  -5   0  11     8151.05     7949.72     44.41 o 
  -3   0  11     4410.74     4461.83     37.51 o 
   1   0  11      615.07      535.41     17.59 o 
   3   0  11       90.95      104.36     10.58 o 
   5   0  11       95.40      108.95      9.85 o 
   7   0  11        7.26       -7.67     14.89 o 
   9   0  11      346.38      346.19     31.85 o 
 -10   1  11       10.52       19.29     11.62 o 
  -9   1  11      117.88      127.91     10.94 o 
  -8   1  11       49.12       56.48     10.23 o 
  -7   1  11       92.53       92.55     11.19 o 
  -6   1  11     5003.58     5027.06     70.69 o 
  -5   1  11     3243.56     3238.34     15.49 o 
  -4   1  11      665.22      689.53     10.76 o 
  -3   1  11      277.00      251.00     13.35 o 
  -2   1  11      417.98      456.98     14.48 o 
  -1   1  11     1676.15     1612.16     29.27 o 
   0   1  11        8.55        6.87     10.74 o 
   1   1  11    15167.63    14227.13    223.97 o 
   2   1  11       20.21       14.93      7.58 o 
   3   1  11     2222.82     2007.91     48.01 o 
   4   1  11     1917.09     1900.52     51.04 o 
   5   1  11     3697.28     3623.77     38.33 o 
   6   1  11     3320.18     3295.21     30.85 o 
   7   1  11     1417.37     1329.42     27.36 o 
   8   1  11       90.58       89.45      8.52 o 
   9   1  11      187.66      195.07     10.68 o 
  10   1  11       19.77       56.23     15.70 o 
 -10   2  11       75.83       85.02     12.09 o 
  -9   2  11     1093.87     1103.55     18.04 o 
  -8   2  11       22.75       31.83     10.03 o 
  -7   2  11      323.40      327.64     11.64 o 
  -6   2  11       64.31       62.48      8.35 o 
  -5   2  11     1288.35     1300.36     17.10 o 
  -4   2  11      560.33      600.22     15.08 o 
  -3   2  11      140.54      138.18     14.21 o 
  -2   2  11      312.50      401.44     13.01 o 
  -1   2  11     2453.87     2644.75     38.84 o 
   0   2  11      457.87      463.57     23.16 o 
   1   2  11     1016.33     1105.23     13.59 o 
   2   2  11        0.19        7.15      7.75 o 
   3   2  11      328.68      323.40     15.58 o 
   4   2  11       25.52       16.20      6.63 o 
   5   2  11     1260.99     1211.13     10.96 o 
   6   2  11     3366.10     3214.50     87.49 o 
   7   2  11      439.13      414.10      7.99 o 
   8   2  11      360.41      361.96      8.74 o 
   9   2  11      544.07      567.61     18.69 o 
  -9   3  11        1.48        6.48     12.36 o 
  -8   3  11       48.77       69.80     15.29 o 
  -7   3  11       31.66       38.29     10.41 o 
  -6   3  11        7.05        7.59      7.35 o 
  -5   3  11      246.44      227.56      9.63 o 
  -4   3  11       21.58       28.98     17.83 o 
  -3   3  11      143.23      165.89     16.80 o 
  -2   3  11      162.89      163.72     12.40 o 
  -1   3  11      223.36      184.95     29.54 o 
   0   3  11      945.07     1054.82     67.04 o 
   1   3  11     2209.55     2104.81     25.84 o 
   2   3  11     1173.35     1159.51     32.22 o 
   3   3  11     1802.41     1856.44     12.25 o 
   4   3  11       28.29       35.06      8.50 o 
   5   3  11      381.16      383.79      8.19 o 
   6   3  11      193.44      262.33      8.52 o 
   7   3  11      989.58      927.05      9.45 o 
   8   3  11       22.48       12.62      9.69 o 
   9   3  11      511.06      509.87     20.23 o 
  -9   4  11      565.45      587.48     17.48 o 
  -8   4  11        4.37       11.80      8.92 o 
  -7   4  11     1675.09     1652.72     40.80 o 
  -6   4  11        6.36       22.46      9.29 o 
  -5   4  11      420.19      420.04     10.64 o 
  -4   4  11     1233.83     1166.63     21.01 o 
  -3   4  11     1441.90     1324.65     21.73 o 
  -2   4  11       50.56       35.48     11.42 o 
  -1   4  11      827.65     1008.64     19.68 o 
   0   4  11        8.85       13.81     12.94 o 
   1   4  11     3573.33     4108.63    222.05 o 
   2   4  11      748.72      698.66     27.05 o 
   3   4  11       89.48       84.14      9.98 o 
   4   4  11      108.48      115.95      8.67 o 
   5   4  11      584.48      557.86     13.04 o 
   6   4  11      703.35      689.43     10.19 o 
   7   4  11      196.72      159.52      8.48 o 
   8   4  11       84.92       89.06     16.63 o 
   9   4  11      224.87      230.35      9.98 o 
  -9   5  11       31.19       37.92     12.08 o 
  -8   5  11       11.66        3.87      9.41 o 
  -7   5  11      614.68      601.47     13.06 o 
  -6   5  11      920.46      915.78     13.70 o 
  -5   5  11      737.58      742.63     12.87 o 
  -4   5  11      433.50      345.00     18.82 o 
  -3   5  11     1561.54     1552.28     22.10 o 
  -2   5  11     1019.48      978.14     15.41 o 
  -1   5  11     2304.95     2123.96     19.16 o 
   0   5  11        0.21        2.64     12.97 o 
   1   5  11     1021.82      965.87     16.81 o 
   2   5  11     3536.08     3448.59    117.59 o 
   3   5  11     9679.95     9385.97     23.65 o 
   4   5  11      281.68      272.75      8.78 o 
   5   5  11      247.70      263.21      9.42 o 
   6   5  11      316.16      316.01     14.41 o 
   7   5  11     2769.87     2705.06     32.23 o 
   8   5  11      129.62      130.31     11.39 o 
   9   5  11        5.95        3.01     25.85 o 
  -9   6  11      163.39      190.29     12.14 o 
  -8   6  11       38.50       22.86     10.98 o 
  -7   6  11     2122.33     2116.49     14.54 o 
  -6   6  11       62.93       77.65     18.50 o 
  -5   6  11     1954.53     1839.50     37.10 o 
  -4   6  11      666.60      707.74     19.16 o 
  -3   6  11     3546.34     3522.49     25.55 o 
  -2   6  11       69.50       60.02     15.83 o 
  -1   6  11      427.00      470.10     12.05 o 
   0   6  11       47.90       45.64     13.19 o 
   1   6  11      117.16      141.73     12.66 o 
   2   6  11       68.04       68.63      8.65 o 
   3   6  11      128.39      149.38     10.09 o 
   4   6  11      106.52      116.97     17.37 o 
   5   6  11      103.81      121.33     18.96 o 
   6   6  11      285.81      310.61     23.34 o 
   7   6  11      210.42      197.40     10.11 o 
   8   6  11       70.78       77.59     11.90 o 
   9   6  11      458.46      448.92     13.48 o 
  -9   7  11       15.40       11.28     13.28 o 
  -8   7  11       64.37       72.01     11.25 o 
  -7   7  11       26.87       30.71     12.58 o 
  -6   7  11      178.79      179.86     10.21 o 
  -5   7  11      962.62      957.10     15.99 o 
  -4   7  11     3601.32     3154.71     24.83 o 
  -3   7  11       12.02       34.96     16.16 o 
  -2   7  11     3635.51     3417.59     24.94 o 
  -1   7  11     3625.20     3588.19     81.28 o 
   0   7  11     1083.31     1071.95     28.18 o 
   1   7  11     9784.56     9958.17    221.40 o 
   2   7  11      673.51      634.77     11.22 o 
   3   7  11      492.39      434.75     13.59 o 
   4   7  11     1518.39     1440.85     36.50 o 
   5   7  11     4733.84     4611.64     93.20 o 
   6   7  11      367.50      371.98     10.74 o 
   7   7  11      156.47      175.42     14.23 o 
   8   7  11      102.75      103.40      8.63 o 
   9   7  11      220.49      209.45     25.13 o 
  -8   8  11        3.37        8.31     17.02 o 
  -7   8  11       39.41       62.65     23.65 o 
  -6   8  11       87.84       84.62     11.78 o 
  -5   8  11     1565.65     1612.06     17.56 o 
  -4   8  11     1594.17     1502.82     17.15 o 
  -3   8  11     1150.12     1152.42     19.54 o 
  -2   8  11      137.93      148.08     16.16 o 
  -1   8  11     1638.38     1600.65     82.72 o 
   0   8  11      563.00      565.25     16.35 o 
   1   8  11     1281.71     1303.50     16.81 o 
   2   8  11        4.74       17.87     13.79 o 
   3   8  11        0.65        8.32      8.52 o 
   4   8  11     1658.09     1547.09     74.14 o 
   5   8  11      230.62      216.25      8.37 o 
   6   8  11       47.20       58.35      9.79 o 
   7   8  11      955.49      964.85     16.67 o 
   8   8  11        1.51        4.45     15.93 o 
  -8   9  11        3.82       -0.59     10.57 o 
  -7   9  11       24.29       43.42     13.23 o 
  -6   9  11       23.44       85.49     19.03 o 
  -5   9  11     1604.32     1543.23     21.90 o 
  -4   9  11      331.95      329.86     13.43 o 
  -3   9  11       10.43       13.88     12.81 o 
  -2   9  11       88.50       64.23     13.01 o 
  -1   9  11     2062.95     2169.59     80.92 o 
   0   9  11      192.78      212.64     13.97 o 
   1   9  11     1323.27     1391.18     24.36 o 
   2   9  11      784.98      824.41     14.88 o 
   3   9  11      639.58      672.84     11.74 o 
   4   9  11      129.27      148.38      9.32 o 
   5   9  11     1576.67     1557.77     30.28 o 
   6   9  11      283.32      294.51     12.67 o 
   7   9  11       28.29       43.02     10.32 o 
   8   9  11       24.40       -5.98     22.90 o 
  -8  10  11       50.07       44.72     10.66 o 
  -7  10  11      297.66      330.47     21.49 o 
  -6  10  11       14.68       -3.13     19.19 o 
  -5  10  11      709.43      657.46     20.43 o 
  -4  10  11      380.25      374.35     14.11 o 
  -3  10  11      964.41      912.35     19.27 o 
  -2  10  11       38.45       52.00     12.03 o 
  -1  10  11     1176.88     1131.06     71.08 o 
   0  10  11      374.55      402.49     16.94 o 
   1  10  11     2608.69     2609.88     20.04 o 
   2  10  11      315.66      316.04     16.70 o 
   3  10  11      137.10      115.39     11.93 o 
   4  10  11       24.26       29.23      8.30 o 
   5  10  11      103.72       99.16      9.53 o 
   6  10  11       16.63       24.74     11.69 o 
   7  10  11      263.04      264.45     10.83 o 
   8  10  11      326.15      251.07     10.78 o 
  -7  11  11      217.76      217.38     22.45 o 
  -6  11  11      318.33      353.85     15.06 o 
  -5  11  11      278.99      268.96     19.89 o 
  -4  11  11      129.21      162.62     18.47 o 
  -3  11  11     1077.15     1176.20     27.58 o 
  -2  11  11      157.03      173.52     20.30 o 
  -1  11  11       81.32       71.24     18.53 o 
   0  11  11        2.91        8.85      9.72 o 
   1  11  11     1259.73     1298.43     30.03 o 
   2  11  11      233.82      262.30     13.87 o 
   3  11  11     2863.32     2967.76     70.28 o 
   4  11  11       46.59       60.43      7.92 o 
   5  11  11      246.51      269.43     12.29 o 
   6  11  11       46.64       56.11     13.48 o 
   7  11  11      746.46      765.14     21.61 o 
  -7  12  11      324.96      323.00     16.86 o 
  -6  12  11       47.73       80.01     21.10 o 
  -5  12  11      309.54      293.64     20.12 o 
  -4  12  11      873.26      800.10     16.05 o 
  -3  12  11      618.29      590.14     25.84 o 
  -2  12  11        5.74       49.89     21.66 o 
  -1  12  11     1484.11     1398.46    128.86 o 
   0  12  11      886.29      888.28     36.29 o 
   1  12  11      198.93      175.48     16.22 o 
   2  12  11      109.52      117.56     14.72 o 
   3  12  11       38.13       43.48      9.59 o 
   4  12  11       92.57      113.31     11.30 o 
   5  12  11       70.75       83.37     13.98 o 
   6  12  11       46.36       72.57     12.34 o 
   7  12  11      176.96      162.62     10.69 o 
  -6  13  11       40.03       63.57     15.59 o 
  -5  13  11      581.36      596.79     21.66 o 
  -4  13  11        4.34       18.94     16.61 o 
  -3  13  11      394.93      409.24     14.45 o 
  -2  13  11        1.98       19.76      9.97 o 
  -1  13  11     1766.93     1799.47    121.23 o 
   0  13  11      684.16      713.24     54.02 o 
   1  13  11     1887.33     1953.98     68.03 o 
   2  13  11        6.54       16.00     14.06 o 
   3  13  11     1184.21     1190.03     49.66 o 
   4  13  11      170.55      179.01     11.05 o 
   5  13  11      179.35      171.54      9.98 o 
   6  13  11      525.03      450.04     28.77 o 
  -5  14  11      845.51      873.61     23.50 o 
  -4  14  11      311.47      326.38     17.57 o 
  -3  14  11     1056.76     1112.44     47.89 o 
  -2  14  11        0.73        9.87     12.74 o 
  -1  14  11      222.37      219.38     15.77 o 
   0  14  11      796.70      798.39     48.37 o 
   1  14  11     1026.25     1015.56     70.93 o 
   2  14  11       21.56       42.95     18.17 o 
   3  14  11        2.55        5.88      9.88 o 
   4  14  11       29.73       51.05     22.50 o 
   5  14  11       17.39       28.55      9.79 o 
  -4  15  11      641.74      671.11     44.65 o 
  -3  15  11      582.09      577.12     34.72 o 
  -2  15  11       57.15       47.05     11.63 o 
  -1  15  11      767.72      833.76     72.06 o 
   0  15  11       34.79       51.35     18.08 o 
   1  15  11      812.51      891.57     42.77 o 
   2  15  11       66.66      110.83     31.53 o 
   3  15  11      768.96      801.48     12.98 o 
   4  15  11      172.18      193.54     11.63 o 
  -3  16  11       94.67      101.29     12.93 o 
  -2  16  11        2.67       12.03     14.28 o 
  -1  16  11       43.15       40.40     16.97 o 
   0  16  11        0.92       -6.84     16.65 o 
   1  16  11        3.34       34.44     15.47 o 
   2  16  11       14.34       29.09     12.26 o 
   3  16  11       65.36       69.76     10.69 o 
  -8   0  12      983.46      998.61     41.04 o 
  -6   0  12     1293.72     1362.56     24.90 o 
  -4   0  12        7.74       19.69     17.68 o 
  -2   0  12     3133.90     3148.42     32.14 o 
   0   0  12     5009.86     4620.60     33.44 o 
   2   0  12      554.32      532.45     20.43 o 
   4   0  12      123.26      144.88      9.91 o 
   6   0  12     3148.32     3281.40     47.63 o 
   8   0  12     2135.79     2120.02     13.95 o 
  -9   1  12       36.67       46.67     10.84 o 
  -8   1  12     1621.24     1649.45     33.51 o 
  -7   1  12        3.85        8.17      9.98 o 
  -6   1  12     6099.38     5782.73    252.53 o 
  -5   1  12     1477.77     1469.52     12.47 o 
  -4   1  12     1950.62     1955.43     56.33 o 
  -3   1  12       36.99       34.27     12.21 o 
  -2   1  12     2193.64     2337.95     20.85 o 
  -1   1  12      674.22      671.87     20.39 o 
   0   1  12     2374.95     2261.62     18.40 o 
   1   1  12        3.62       -8.95     10.95 o 
   2   1  12     1755.26     1795.22     35.44 o 
   3   1  12        0.11       -1.68      8.54 o 
   4   1  12       57.27       75.84      8.16 o 
   5   1  12       60.33       53.01      6.45 o 
   6   1  12      409.88      439.79      7.33 o 
   7   1  12        0.61       25.39      8.57 o 
   8   1  12      146.56      153.67     11.74 o 
   9   1  12       12.33        8.16     11.80 o 
  -9   2  12       21.57       41.94     12.55 o 
  -8   2  12      221.24      199.07     38.11 o 
  -7   2  12        4.84       22.52      8.80 o 
  -6   2  12      347.76      339.07     13.36 o 
  -5   2  12       39.96       51.49      9.16 o 
  -4   2  12     1096.69     1043.50     19.85 o 
  -3   2  12        1.45       25.39     13.51 o 
  -2   2  12     2153.00     2065.09     37.83 o 
  -1   2  12      308.43      318.76     22.64 o 
   0   2  12    14099.67    13497.11     61.90 o 
   1   2  12     2417.24     2494.46     14.89 o 
   2   2  12      243.90      203.50     11.80 o 
   3   2  12       29.95       52.23      7.39 o 
   4   2  12     4438.52     4157.97     52.31 o 
   5   2  12       14.98       28.37      7.54 o 
   6   2  12      759.35      784.55     10.69 o 
   7   2  12       64.57       78.88      8.87 o 
   8   2  12      697.13      697.81     12.61 o 
   9   2  12       15.39       30.82      8.89 o 
  -9   3  12      111.54      107.60     11.28 o 
  -8   3  12      456.90      463.31     10.07 o 
  -7   3  12        1.08        0.93      9.26 o 
  -6   3  12      391.28      404.61      9.71 o 
  -5   3  12       28.00       28.91      8.26 o 
  -4   3  12      928.31      929.95     27.00 o 
  -3   3  12      394.66      391.39     18.68 o 
  -2   3  12      364.19      325.97     13.41 o 
  -1   3  12      315.05      316.69     28.38 o 
   0   3  12      501.93      528.23     25.11 o 
   1   3  12      164.98      166.60      9.62 o 
   2   3  12      807.14      767.49      9.52 o 
   3   3  12       15.94       17.24      7.45 o 
   4   3  12     1714.79     1591.59     53.99 o 
   5   3  12       72.80       74.05      6.10 o 
   6   3  12     1602.45     1492.91     40.36 o 
   7   3  12       15.90       21.48      7.44 o 
   8   3  12       21.03       23.58      8.83 o 
   9   3  12        2.32       15.07     13.36 o 
  -9   4  12      131.60      120.67     10.17 o 
  -8   4  12      153.81      157.32      9.37 o 
  -7   4  12      201.86      191.33     10.88 o 
  -6   4  12      817.80      786.87     12.10 o 
  -5   4  12      142.56      140.93     11.19 o 
  -4   4  12       82.96       90.63     16.91 o 
  -3   4  12      588.89      575.06     18.79 o 
  -2   4  12     3195.48     3044.17     23.36 o 
  -1   4  12       51.07       24.11     11.12 o 
   0   4  12     2081.42     1861.14     72.54 o 
   1   4  12       83.95       70.20      9.41 o 
   2   4  12     1954.17     1877.83     18.83 o 
   3   4  12        7.07        7.80      9.25 o 
   4   4  12      202.72      209.42      9.09 o 
   5   4  12      308.77      284.22     14.33 o 
   6   4  12     1277.87     1219.24     30.69 o 
   7   4  12       89.27       84.60      9.64 o 
   8   4  12      532.34      496.74     19.21 o 
   9   4  12       17.01        0.96     11.22 o 
  -9   5  12      129.08      133.19     11.88 o 
  -8   5  12     1154.94     1162.54     14.89 o 
  -7   5  12        1.06       14.67     15.62 o 
  -6   5  12     2961.73     3009.15     32.12 o 
  -5   5  12      268.20      263.75     18.02 o 
  -4   5  12     3286.93     2998.60     25.82 o 
  -3   5  12       69.54       91.27     17.28 o 
  -2   5  12     1420.06     1424.94     21.21 o 
  -1   5  12      373.56      356.62     16.87 o 
   0   5  12      453.01      425.38     18.82 o 
   1   5  12      833.26      841.07     15.42 o 
   2   5  12     3015.68     3007.87    123.81 o 
   3   5  12       52.08       64.65     14.34 o 
   4   5  12      300.11      322.39     18.36 o 
   5   5  12       24.74       29.55      8.04 o 
   6   5  12       80.71      117.95     10.94 o 
   7   5  12       56.38       89.05      9.67 o 
   8   5  12       83.89      107.67     13.36 o 
   9   5  12       39.95       24.86     26.50 o 
  -9   6  12        3.34       -0.57     13.94 o 
  -8   6  12      143.35      160.44     13.69 o 
  -7   6  12        0.73       -1.30     14.71 o 
  -6   6  12      865.71      895.06     19.05 o 
  -5   6  12      289.64      334.85     18.73 o 
  -4   6  12      541.29      577.32     18.72 o 
  -3   6  12        6.77       29.16     16.64 o 
  -2   6  12     1556.14     1502.31     17.01 o 
  -1   6  12     2359.10     2260.39     22.17 o 
   0   6  12     2826.72     2770.15     71.17 o 
   1   6  12       49.34       48.33     12.77 o 
   2   6  12     3098.37     3129.23     46.98 o 
   3   6  12      831.78      798.65     44.87 o 
   4   6  12      500.32      586.22     14.96 o 
   5   6  12        8.00       12.02      8.87 o 
   6   6  12     2045.07     2106.49     30.08 o 
   7   6  12      208.82      216.94     22.16 o 
   8   6  12      704.49      683.07     36.05 o 
   9   6  12       66.47       84.94     11.54 o 
  -9   7  12       50.89       48.06     14.72 o 
  -8   7  12      500.47      478.32     15.47 o 
  -7   7  12        0.25       -1.29     10.64 o 
  -6   7  12     1526.97     1506.23     18.68 o 
  -5   7  12      180.74      155.36     13.26 o 
  -4   7  12     3213.17     2940.56     24.42 o 
  -3   7  12      152.82      157.71     17.43 o 
  -2   7  12      767.99      725.98     13.97 o 
  -1   7  12       82.50       94.82     14.53 o 
   0   7  12       28.90       31.37     14.91 o 
   1   7  12       36.99       50.72     12.48 o 
   2   7  12     1946.78     1922.93     23.89 o 
   3   7  12       44.80       26.17     11.57 o 
   4   7  12       72.34       84.92     15.45 o 
   5   7  12       17.08        2.10     10.46 o 
   6   7  12      717.01      721.20     21.00 o 
   7   7  12        4.12       27.52     10.02 o 
   8   7  12        2.03       -0.19      9.43 o 
  -8   8  12        0.41        9.55     11.59 o 
  -7   8  12        0.13        4.64     11.71 o 
  -6   8  12      580.10      576.74     15.85 o 
  -5   8  12        6.31       10.05     18.08 o 
  -4   8  12     1461.63     1276.34     16.60 o 
  -3   8  12      217.07      213.73     17.13 o 
  -2   8  12      962.87      954.74     14.79 o 
  -1   8  12      729.25      734.53     12.89 o 
   0   8  12     8307.16     8360.20    145.26 o 
   1   8  12     2956.15     3075.73     22.46 o 
   2   8  12      443.70      461.35     12.93 o 
   3   8  12      299.30      275.09     14.12 o 
   4   8  12     3591.85     3403.00    119.25 o 
   5   8  12        1.11       25.26      9.10 o 
   6   8  12      331.61      358.51     16.52 o 
   7   8  12       79.99      100.79     10.22 o 
   8   8  12     1024.45     1037.04     19.75 o 
  -8   9  12      632.36      632.49     25.72 o 
  -7   9  12       43.15       23.46     14.86 o 
  -6   9  12      560.27      555.22     15.44 o 
  -5   9  12      166.66      161.00     18.62 o 
  -4   9  12      671.93      682.32     14.55 o 
  -3   9  12      381.30      325.24     13.57 o 
  -2   9  12      163.64      143.88     12.39 o 
  -1   9  12        5.07        4.85     10.43 o 
   0   9  12      179.41      183.61     10.72 o 
   1   9  12       48.90       57.37     12.86 o 
   2   9  12      117.65      122.28      8.18 o 
   3   9  12      139.93      152.30     10.36 o 
   4   9  12      930.62      850.86     13.09 o 
   5   9  12        3.12       -2.05     14.65 o 
   6   9  12       57.25       71.54     11.37 o 
   7   9  12       40.63       36.46     13.92 o 
   8   9  12       29.73       40.09     11.35 o 
  -7  10  12      214.37      182.62     15.79 o 
  -6  10  12      228.42      237.38     20.27 o 
  -5  10  12      295.36      288.44     19.52 o 
  -4  10  12      143.92      140.13     18.35 o 
  -3  10  12     3506.78     3541.14     25.14 o 
  -2  10  12      840.16      862.34     14.69 o 
  -1  10  12       53.82       41.88     13.91 o 
   0  10  12      277.28      266.60     13.25 o 
   1  10  12       35.62       46.55     13.19 o 
   2  10  12     1198.68     1319.86     16.39 o 
   3  10  12        6.35       19.68     10.40 o 
   4  10  12     1109.43     1081.76     34.21 o 
   5  10  12       75.87       84.66     15.08 o 
   6  10  12      184.11      184.11     15.85 o 
   7  10  12      292.54      313.68     11.29 o 
  -7  11  12       62.84      143.17     22.21 o 
  -6  11  12      527.53      521.13     21.83 o 
  -5  11  12      127.99      114.23     19.01 o 
  -4  11  12     2105.51     2114.71     22.85 o 
  -3  11  12       49.90       84.79     17.87 o 
  -2  11  12      443.87      422.31     21.84 o 
  -1  11  12     1376.83     1326.83     93.77 o 
   0  11  12      572.08      592.72     14.04 o 
   1  11  12     2834.43     2842.97     20.98 o 
   2  11  12       19.76       36.21     13.21 o 
   3  11  12       37.89       49.63     12.76 o 
   4  11  12      627.94      609.56     32.14 o 
   5  11  12      108.10      144.94     17.17 o 
   6  11  12      210.56      219.66     10.96 o 
   7  11  12      134.38      147.61     18.25 o 
  -6  12  12      446.70      501.35     16.57 o 
  -5  12  12       22.33       63.11     20.12 o 
  -4  12  12      874.07      959.18     16.67 o 
  -3  12  12      403.24      390.67     19.27 o 
  -2  12  12      567.53      596.43     23.05 o 
  -1  12  12     1689.95     1766.90     72.50 o 
   0  12  12     1707.67     1722.33     57.90 o 
   1  12  12      587.59      586.94     14.76 o 
   2  12  12     1956.73     2052.65     31.94 o 
   3  12  12      424.48      443.86     31.85 o 
   4  12  12      845.23      885.83     44.93 o 
   5  12  12      359.32      367.33     21.22 o 
   6  12  12      585.20      614.23     23.04 o 
  -6  13  12      379.26      383.43     22.68 o 
  -5  13  12      895.17      809.74     17.63 o 
  -4  13  12       75.98       52.27     13.66 o 
  -3  13  12       13.94       25.28     18.36 o 
  -2  13  12      361.83      385.35     17.53 o 
  -1  13  12      206.36      183.03     10.99 o 
   0  13  12        0.85        6.42     10.80 o 
   1  13  12     1132.07     1048.46     74.31 o 
   2  13  12        9.79       19.51     15.41 o 
   3  13  12      228.74      244.66     11.01 o 
   4  13  12       82.59       64.81     12.63 o 
   5  13  12       88.34       94.46     10.96 o 
   6  13  12        6.89       27.81     13.08 o 
  -5  14  12        8.03       48.61     22.19 o 
  -4  14  12      227.36      194.75     21.61 o 
  -3  14  12        0.92        0.66     12.30 o 
  -2  14  12      277.28      303.89     13.76 o 
  -1  14  12      978.82      939.14     13.72 o 
   0  14  12     1991.30     2110.35    108.47 o 
   1  14  12       66.81       89.62     11.10 o 
   2  14  12      881.61      899.52     15.73 o 
   3  14  12        1.06       11.40     14.22 o 
   4  14  12      166.38      122.04     11.39 o 
   5  14  12       74.40       84.30     11.34 o 
  -4  15  12      442.02      361.88     23.40 o 
  -3  15  12        8.81        2.31     12.52 o 
  -2  15  12      367.85      342.53     18.90 o 
  -1  15  12       14.31       34.24     11.85 o 
   0  15  12        0.74       27.99     23.53 o 
   1  15  12      724.30      772.89     24.54 o 
   2  15  12      179.42      202.69     23.36 o 
   3  15  12        1.38       11.62      8.00 o 
   4  15  12       53.21       50.22     13.03 o 
  -2  16  12      235.40      191.85     19.32 o 
  -1  16  12      135.51      128.95     12.80 o 
   0  16  12      312.31      308.18     13.45 o 
   1  16  12      343.18      332.27     18.31 o 
   2  16  12     1058.03      972.24     91.85 o 
  -9   0  13        5.09        9.60     20.06 o 
  -7   0  13     1327.09     1290.15     24.90 o 
  -5   0  13     8510.90     8735.10     49.29 o 
  -3   0  13      305.64      365.29     19.27 o 
  -1   0  13     6642.58     6349.38     39.35 o 
   1   0  13       26.20       37.17     15.53 o 
   3   0  13     1408.65     1334.79     20.61 o 
   5   0  13     2248.74     2127.11     13.44 o 
   7   0  13     2467.60     2340.72     76.09 o 
   9   0  13       58.12       65.94     15.78 o 
  -9   1  13      157.30      149.03     11.59 o 
  -8   1  13      155.13      136.71     16.00 o 
  -7   1  13     1435.73     1250.85    123.22 o 
  -6   1  13     3717.07     3739.05     58.44 o 
  -5   1  13      866.13      867.49     16.41 o 
  -4   1  13      774.04      805.87     16.99 o 
  -3   1  13      553.38      512.46     15.55 o 
  -2   1  13      268.14      251.76     13.57 o 
  -1   1  13    19292.85    19264.22     73.85 o 
   0   1  13       89.64       88.10     13.47 o 
   1   1  13     5145.85     4861.77    115.34 o 
   2   1  13       29.18       49.98      8.07 o 
   3   1  13     1342.16     1240.46     15.32 o 
   4   1  13      358.77      347.02     10.36 o 
   5   1  13     5697.13     5325.37     79.76 o 
   6   1  13     1226.12     1267.35     14.17 o 
   7   1  13      762.34      768.31     20.74 o 
   8   1  13      187.95      204.11     12.81 o 
   9   1  13       11.27       22.00     10.98 o 
  -9   2  13       69.02       93.17     10.63 o 
  -8   2  13      236.51      251.68     10.73 o 
  -7   2  13     1214.78     1212.01     19.98 o 
  -6   2  13       37.77       41.50     10.12 o 
  -5   2  13      161.26      199.89     20.04 o 
  -4   2  13     1377.35     1389.79     22.15 o 
  -3   2  13      217.98      219.02     14.91 o 
  -2   2  13     3295.73     3119.58     47.20 o 
  -1   2  13     9061.35     9383.26     59.95 o 
   0   2  13      100.02       94.60     11.40 o 
   1   2  13     2105.67     2115.29     43.19 o 
   2   2  13       17.94       16.96      9.11 o 
   3   2  13      306.15      299.94      8.11 o 
   4   2  13     1425.83     1341.54     11.05 o 
   5   2  13      488.52      474.22      9.05 o 
   6   2  13     1657.60     1568.18     28.72 o 
   7   2  13      148.57      140.04      8.12 o 
   8   2  13       16.09       44.10      8.80 o 
   9   2  13      479.88      484.24     12.01 o 
  -9   3  13      357.50      353.49     11.78 o 
  -8   3  13       85.64       83.96     10.80 o 
  -7   3  13        3.94        5.94     10.40 o 
  -6   3  13       21.31       28.11      8.93 o 
  -5   3  13     3047.07     2963.26     30.56 o 
  -4   3  13        2.09        4.25     15.26 o 
  -3   3  13     1037.43     1095.27     20.77 o 
  -2   3  13       58.41       54.57     16.79 o 
  -1   3  13     6302.52     6593.78     64.66 o 
   0   3  13       58.98       57.73     18.19 o 
   1   3  13     3668.67     3481.57     37.27 o 
   2   3  13      522.37      576.26     13.65 o 
   3   3  13      392.20      439.53     15.52 o 
   4   3  13     1316.03     1356.15     40.73 o 
   5   3  13     5141.70     5036.20    135.10 o 
   6   3  13        0.56        9.65     11.21 o 
   7   3  13      222.42      227.69     11.84 o 
   8   3  13      202.68      199.03     12.83 o 
   9   3  13      399.91      415.55     11.46 o 
  -9   4  13      357.36      357.06     12.87 o 
  -8   4  13       36.47       43.24      8.58 o 
  -7   4  13     1326.79     1352.82     27.80 o 
  -6   4  13      111.68      107.91     10.50 o 
  -5   4  13        9.61        0.68     18.24 o 
  -4   4  13      187.06      261.02     18.13 o 
  -3   4  13     1423.67     1465.89     21.42 o 
  -2   4  13       15.31       36.66     16.30 o 
  -1   4  13      140.82      201.43     32.87 o 
   0   4  13       42.56       39.96     23.71 o 
   1   4  13      207.57      262.66      8.72 o 
   2   4  13     3591.99     3557.99     86.44 o 
   3   4  13      235.78      219.67      8.68 o 
   4   4  13       27.80       37.84      8.36 o 
   5   4  13     1344.48     1331.03     44.48 o 
   6   4  13     1044.14      955.92     11.85 o 
   7   4  13      305.73      298.11      9.95 o 
   8   4  13      344.56      358.44      9.73 o 
   9   4  13      312.83      282.97     23.92 o 
  -9   5  13       67.48      100.14     13.62 o 
  -8   5  13      460.18      470.26     16.97 o 
  -7   5  13        4.65       11.65     10.49 o 
  -6   5  13       46.45       33.87     13.28 o 
  -5   5  13     1903.20     1858.10     23.43 o 
  -4   5  13      272.70      239.95     17.56 o 
  -3   5  13     1725.27     1676.65     18.21 o 
  -2   5  13       31.71       38.46     16.87 o 
  -1   5  13     2090.52     2018.07     22.10 o 
   0   5  13        6.79       10.67     14.64 o 
   1   5  13     1925.12     1769.07     79.86 o 
   2   5  13      673.28      631.85     30.07 o 
   3   5  13     1675.42     1610.06     76.52 o 
   4   5  13      161.53      135.58      8.86 o 
   5   5  13     3273.60     3179.91    107.54 o 
   6   5  13     1298.13     1235.89     13.72 o 
   7   5  13      306.79      358.53     16.92 o 
   8   5  13       70.84       78.81     13.91 o 
   9   5  13      327.00      307.59      9.89 o 
  -9   6  13      262.23      245.86     15.23 o 
  -8   6  13      692.59      686.11     15.72 o 
  -7   6  13      399.42      381.03     11.77 o 
  -6   6  13      197.59      154.90     14.01 o 
  -5   6  13     2338.93     2142.65     23.64 o 
  -4   6  13      478.11      433.41     18.04 o 
  -3   6  13     1298.16     1312.28     20.43 o 
  -2   6  13       54.77       47.73     16.58 o 
  -1   6  13     1897.34     1962.32     18.14 o 
   0   6  13       21.26       24.79     14.74 o 
   1   6  13       11.49       27.67     12.32 o 
   2   6  13      177.15      181.92      8.77 o 
   3   6  13      722.73      735.75     11.51 o 
   4   6  13       63.54       85.67      9.26 o 
   5   6  13      251.35      269.04     15.36 o 
   6   6  13      448.14      419.63     14.43 o 
   7   6  13      103.66      108.21      9.93 o 
   8   6  13      144.85      125.51     12.52 o 
   9   6  13      108.33      109.74     16.21 o 
  -8   7  13      110.13      104.48     16.84 o 
  -7   7  13      268.29      287.34     15.16 o 
  -6   7  13      917.85      838.16     21.08 o 
  -5   7  13      548.78      534.07     19.06 o 
  -4   7  13      204.40      179.12     17.67 o 
  -3   7  13     1437.88     1296.87     20.29 o 
  -2   7  13      252.04      259.04     16.49 o 
  -1   7  13     8408.81     8316.38     30.81 o 
   0   7  13      201.70      198.62     14.76 o 
   1   7  13     4198.67     4221.73     24.47 o 
   2   7  13      513.84      537.59     15.08 o 
   3   7  13     4707.28     4383.52    123.08 o 
   4   7  13        0.55        8.28      7.90 o 
   5   7  13     1670.90     1731.51     34.49 o 
   6   7  13      100.16      103.10     12.89 o 
   7   7  13      811.56      814.76     24.57 o 
   8   7  13      404.12      402.96     12.61 o 
  -8   8  13      139.16      139.06     23.00 o 
  -7   8  13       76.10       82.19     21.18 o 
  -6   8  13       12.26       11.01     19.32 o 
  -5   8  13      880.02      922.02     20.53 o 
  -4   8  13        5.24       35.04     17.31 o 
  -3   8  13     1907.90     1889.94     18.31 o 
  -2   8  13       73.89       63.64     16.22 o 
  -1   8  13     1577.43     1519.57     18.65 o 
   0   8  13       94.94      103.32     15.70 o 
   1   8  13     4634.12     4607.13     34.82 o 
   2   8  13       21.05       27.92     10.08 o 
   3   8  13      144.69      164.73     13.29 o 
   4   8  13        2.80       10.48      8.01 o 
   5   8  13      300.38      308.63     16.62 o 
   6   8  13       13.00       32.08     19.22 o 
   7   8  13       19.20       31.09     12.04 o 
   8   8  13       50.77       68.92     13.49 o 
  -8   9  13        4.88       22.04     16.00 o 
  -7   9  13       84.91       20.89     21.58 o 
  -6   9  13       98.65      119.22     19.89 o 
  -5   9  13      532.22      560.14     14.86 o 
  -4   9  13        9.09       14.22     18.08 o 
  -3   9  13     2410.59     2276.96     22.61 o 
  -2   9  13      278.10      297.90     16.68 o 
  -1   9  13      479.32      447.61     30.71 o 
   0   9  13      117.67      102.88     13.15 o 
   1   9  13      251.72      285.07     20.08 o 
   2   9  13      313.59      341.03     19.03 o 
   3   9  13     2345.42     2369.59     46.80 o 
   4   9  13     1319.52     1225.03     33.81 o 
   5   9  13     1292.09     1264.84     11.45 o 
   6   9  13      407.91      422.07     10.68 o 
   7   9  13      148.54      176.37     16.84 o 
   8   9  13      106.70      124.25     18.10 o 
  -7  10  13      105.77       92.30     22.41 o 
  -6  10  13       28.93       56.73     14.33 o 
  -5  10  13      989.49      964.99     16.84 o 
  -4  10  13        8.40       39.01     18.23 o 
  -3  10  13       75.04       81.02     17.68 o 
  -2  10  13        0.23       -8.08     16.53 o 
  -1  10  13      767.58      804.35     15.82 o 
   0  10  13      281.46      268.17     12.91 o 
   1  10  13      445.54      491.68     14.92 o 
   2  10  13      156.25      163.16     10.66 o 
   3  10  13      622.42      619.74     23.30 o 
   4  10  13      199.75      176.33     19.09 o 
   5  10  13       51.47       72.72      9.86 o 
   6  10  13        3.64       34.26     19.85 o 
   7  10  13      144.57      149.71     11.28 o 
  -7  11  13        9.99       23.17     15.90 o 
  -6  11  13       53.78       61.78     21.11 o 
  -5  11  13      278.25      292.36     14.56 o 
  -4  11  13        6.13       17.84     13.23 o 
  -3  11  13      322.41      314.86     14.13 o 
  -2  11  13      614.87      641.98     14.35 o 
  -1  11  13      630.72      617.71     12.65 o 
   0  11  13        3.52       13.66     13.63 o 
   1  11  13     1776.20     1792.72     58.07 o 
   2  11  13      517.52      556.26     14.96 o 
   3  11  13      333.60      348.49     18.65 o 
   4  11  13      627.30      617.46     19.16 o 
   5  11  13     1752.91     1746.11     51.85 o 
   6  11  13        4.01       15.56     10.42 o 
   7  11  13      278.06      268.43     10.81 o 
  -6  12  13       24.61       -1.94     21.72 o 
  -5  12  13      134.38      132.29     14.71 o 
  -4  12  13      787.29      753.92     21.21 o 
  -3  12  13      596.88      601.47     14.96 o 
  -2  12  13       20.36       19.41     17.87 o 
  -1  12  13     1675.12     1642.35    144.56 o 
   0  12  13      130.70      170.62     23.74 o 
   1  12  13       40.53       45.15     10.61 o 
   2  12  13     1167.32     1136.58     16.74 o 
   3  12  13      268.53      271.65     11.17 o 
   4  12  13     1455.04     1425.50     72.81 o 
   5  12  13       40.10       35.82     10.30 o 
   6  12  13      192.63      218.17     13.58 o 
  -5  13  13     1186.28     1144.66     23.84 o 
  -4  13  13       82.46       86.91     20.19 o 
  -3  13  13      412.52      364.30     14.93 o 
  -2  13  13       88.83       69.88     11.71 o 
  -1  13  13     1305.42     1403.99     51.73 o 
   0  13  13      377.83      394.15     12.62 o 
   1  13  13     2321.96     2356.03     95.58 o 
   2  13  13      209.04      253.95     28.18 o 
   3  13  13      935.01      915.32     70.55 o 
   4  13  13      595.11      584.28     11.61 o 
   5  13  13      692.39      682.22     22.25 o 
  -5  14  13      279.75      217.21     16.84 o 
  -4  14  13      160.59      199.16     22.02 o 
  -3  14  13     1596.77     1586.64     23.77 o 
  -2  14  13       24.31       46.93     14.34 o 
  -1  14  13      442.24      476.24     25.00 o 
   0  14  13      117.67      113.26     14.82 o 
   1  14  13      417.19      429.09     12.50 o 
   2  14  13        2.87       12.09     10.20 o 
   3  14  13        6.63       18.37     10.74 o 
   4  14  13       38.27       31.98     10.74 o 
   5  14  13        9.62       10.13     23.63 o 
  -3  15  13      172.21      212.04     22.20 o 
  -2  15  13      647.07      698.34     31.43 o 
  -1  15  13      257.09      237.79     36.07 o 
   0  15  13       14.00       -1.10     25.36 o 
   1  15  13      742.30      740.36     50.20 o 
   2  15  13        1.66        3.21      9.42 o 
   3  15  13      738.04      762.13     15.69 o 
  -2  16  13       79.33       85.80     16.39 o 
  -1  16  13        8.56       71.64     17.61 o 
   0  16  13       87.69       93.30     17.32 o 
   1  16  13      208.36      208.40     13.96 o 
   2  16  13       22.98       45.61     13.24 o 
  -8   0  14      179.50      138.39     21.91 o 
  -6   0  14     2610.28     2613.32     30.37 o 
  -4   0  14       17.59       25.44     18.13 o 
  -2   0  14       28.44       47.85     16.42 o 
   0   0  14    21478.56    21286.01     63.02 o 
   2   0  14     1053.75     1048.64     20.63 o 
   4   0  14      760.00      729.05     11.46 o 
   6   0  14     8517.27     8030.23    122.25 o 
   8   0  14     1566.04     1518.85     39.42 o 
  -9   1  14       23.37       26.31     11.03 o 
  -8   1  14       12.58       26.11     10.36 o 
  -7   1  14      540.00      536.00     11.19 o 
  -6   1  14     3310.96     3266.68     23.59 o 
  -5   1  14      486.72      486.37     22.32 o 
  -4   1  14     1487.99     1505.36     19.63 o 
  -3   1  14        4.42       -2.20     13.21 o 
  -2   1  14      171.47      188.62     10.49 o 
  -1   1  14      846.02      834.60     22.78 o 
   0   1  14     2055.26     2057.12     17.43 o 
   1   1  14     1781.62     1764.48     62.99 o 
   2   1  14      802.75      787.83     11.09 o 
   3   1  14       97.89      102.32     10.12 o 
   4   1  14      859.03      792.67     14.74 o 
   5   1  14      335.00      325.21      8.06 o 
   6   1  14      379.79      397.60     13.80 o 
   7   1  14        9.36       23.07     14.91 o 
   8   1  14      501.09      482.25     22.79 o 
   9   1  14        8.37        0.24     12.54 o 
  -9   2  14        1.34       -1.64     12.23 o 
  -8   2  14      236.43      231.31     10.80 o 
  -7   2  14        2.26        7.22      8.81 o 
  -6   2  14       32.26       27.26     15.08 o 
  -5   2  14        1.67       11.81     14.15 o 
  -4   2  14     1979.03     1975.87     33.46 o 
  -3   2  14      204.46      219.62     12.92 o 
  -2   2  14      127.79      115.77      9.64 o 
  -1   2  14       75.52       72.99     21.05 o 
   0   2  14     7194.43     6808.56     75.71 o 
   1   2  14        4.28       11.63      9.00 o 
   2   2  14     4416.18     4311.51     38.66 o 
   3   2  14       12.59       21.79      7.62 o 
   4   2  14     3180.13     3100.56     44.35 o 
   5   2  14        0.87       23.83      7.06 o 
   6   2  14     1673.52     1567.28     11.63 o 
   7   2  14      187.36      198.72      9.64 o 
   8   2  14        8.39       32.16      9.29 o 
   9   2  14       46.40       48.47     10.19 o 
  -9   3  14       33.69       33.02     10.93 o 
  -8   3  14       11.94       22.53      8.73 o 
  -7   3  14       87.43       82.28      8.96 o 
  -6   3  14     1173.70     1179.69     35.83 o 
  -5   3  14       31.42       28.24     14.82 o 
  -4   3  14        8.63       44.04     17.54 o 
  -3   3  14      189.47      200.72     17.46 o 
  -2   3  14       91.09      102.54     16.22 o 
  -1   3  14     1312.67     1357.40     33.44 o 
   0   3  14      162.75      120.11     18.44 o 
   1   3  14      628.12      642.61     10.93 o 
   2   3  14       30.53       54.00     16.46 o 
   3   3  14     1515.03     1568.93     26.98 o 
   4   3  14     1994.91     1871.84     66.87 o 
   5   3  14      317.78      327.07      7.81 o 
   6   3  14        1.28       21.39     10.05 o 
   7   3  14       21.60       40.41     11.38 o 
   8   3  14      194.79      221.46     12.67 o 
   9   3  14      546.12      498.22     18.32 o 
  -9   4  14       12.86       20.68     11.95 o 
  -8   4  14       39.03       41.99     11.46 o 
  -7   4  14       13.37       14.08     11.23 o 
  -6   4  14       80.42       77.37     13.93 o 
  -5   4  14      874.49      886.01     20.84 o 
  -4   4  14      486.74      444.85     18.92 o 
  -3   4  14        5.87        3.54     12.17 o 
  -2   4  14     1448.18     1367.86     20.97 o 
  -1   4  14     1260.93     1278.53     43.72 o 
   0   4  14     4313.32     4451.48     43.93 o 
   1   4  14      301.82      308.14     14.89 o 
   2   4  14     2438.19     2442.27     57.66 o 
   3   4  14      319.95      315.37     18.37 o 
   4   4  14     2500.67     2370.26     45.72 o 
   5   4  14       55.85       83.45     10.21 o 
   6   4  14     1554.51     1430.15     39.46 o 
   7   4  14       75.65       87.04      8.03 o 
   8   4  14      354.17      356.10     19.76 o 
   9   4  14       19.30       33.18     10.21 o 
  -9   5  14       67.71       87.30     14.17 o 
  -8   5  14      209.39      198.21     13.68 o 
  -7   5  14       14.00       63.77     20.70 o 
  -6   5  14     1033.47     1044.47     22.13 o 
  -5   5  14      465.62      390.54     19.30 o 
  -4   5  14      727.92      741.38     19.98 o 
  -3   5  14      436.54      470.71     18.17 o 
  -2   5  14       82.86       91.50     17.12 o 
  -1   5  14      673.89      727.99     18.68 o 
   0   5  14      138.08      140.39     15.33 o 
   1   5  14      124.14      122.80      9.95 o 
   2   5  14      118.43      119.12     12.03 o 
   3   5  14       22.12       29.75     11.71 o 
   4   5  14      140.67      136.63     11.79 o 
   5   5  14      185.86      162.33      9.99 o 
   6   5  14       75.88      110.76      8.58 o 
   7   5  14      232.07      238.69     10.12 o 
   8   5  14      528.33      532.78     19.08 o 
   9   5  14       79.25       61.42     24.20 o 
  -8   6  14        9.25       44.62     25.33 o 
  -7   6  14      139.21      161.63     15.30 o 
  -6   6  14      351.70      400.24     20.32 o 
  -5   6  14       10.67       27.24     12.42 o 
  -4   6  14      374.46      414.89     18.62 o 
  -3   6  14      316.06      249.99     12.73 o 
  -2   6  14      643.15      687.24     14.42 o 
  -1   6  14     1360.77     1387.33     17.18 o 
   0   6  14     5943.13     5898.20     72.84 o 
   1   6  14     1242.17     1252.63     38.02 o 
   2   6  14      896.39      941.60     31.72 o 
   3   6  14       81.85       82.35     10.00 o 
   4   6  14     5055.10     5180.65    107.75 o 
   5   6  14        5.13       19.63      9.25 o 
   6   6  14     1300.91     1305.30     75.60 o 
   7   6  14       29.72       41.30      8.68 o 
   8   6  14      614.10      611.62     35.57 o 
  -8   7  14      297.99      325.90     23.29 o 
  -7   7  14        0.33        7.78     20.71 o 
  -6   7  14      861.48      864.29     21.49 o 
  -5   7  14       25.48       38.67     17.89 o 
  -4   7  14     1912.21     1874.23     22.34 o 
  -3   7  14       76.19       96.20     12.46 o 
  -2   7  14     1114.77     1164.44     15.82 o 
  -1   7  14        7.15       53.14     16.46 o 
   0   7  14       95.30      101.09     15.41 o 
   1   7  14       83.54       89.83     13.99 o 
   2   7  14      312.56      292.74     14.49 o 
   3   7  14        0.05        5.98     14.86 o 
   4   7  14        1.22       24.33     11.30 o 
   5   7  14       15.54       20.57      7.54 o 
   6   7  14      307.24      315.97     13.57 o 
   7   7  14      140.09      147.76      9.39 o 
   8   7  14       54.28       47.25     11.25 o 
  -8   8  14        7.43       -7.79     22.88 o 
  -7   8  14        2.34      -15.04     15.04 o 
  -6   8  14       10.92       47.61     19.50 o 
  -5   8  14      172.64      151.61     13.51 o 
  -4   8  14     1944.09     1917.68     18.68 o 
  -3   8  14      127.72      168.67     17.23 o 
  -2   8  14      738.67      729.46     15.20 o 
  -1   8  14       21.69       51.44     16.67 o 
   0   8  14      857.72      930.86     18.86 o 
   1   8  14      266.47      261.16     13.50 o 
   2   8  14     4078.10     3859.96    164.96 o 
   3   8  14       10.43       11.83     10.78 o 
   4   8  14     1608.98     1487.21     51.64 o 
   5   8  14      218.20      200.55      8.80 o 
   6   8  14      943.82      988.09     21.30 o 
   7   8  14        0.23       22.59     10.45 o 
   8   8  14       86.70      106.29     11.08 o 
  -7   9  14       25.71       19.78     15.06 o 
  -6   9  14       83.72       57.86     14.52 o 
  -5   9  14       49.70       91.05     18.81 o 
  -4   9  14      531.31      567.86     14.79 o 
  -3   9  14     1368.23     1315.76     16.70 o 
  -2   9  14       15.87       38.09     12.03 o 
  -1   9  14       35.63       32.26     11.97 o 
   0   9  14      121.07      124.75     13.07 o 
   1   9  14        1.09        2.11     14.17 o 
   2   9  14      123.50      120.64     10.31 o 
   3   9  14      981.15     1003.93     24.75 o 
   4   9  14       23.07       28.25     19.29 o 
   5   9  14        9.41       25.41      9.78 o 
   6   9  14      365.85      354.25     15.32 o 
   7   9  14        2.44       27.78     12.32 o 
  -7  10  14        6.82       -5.58     15.83 o 
  -6  10  14        2.99       33.94     20.32 o 
  -5  10  14      229.62      280.28     19.61 o 
  -4  10  14      325.97      324.97     14.23 o 
  -3  10  14      288.01      232.39     18.51 o 
  -2  10  14     1279.44     1265.86     19.98 o 
  -1  10  14      410.28      435.98     12.70 o 
   0  10  14      471.35      500.68     11.94 o 
   1  10  14      311.71      320.69     14.53 o 
   2  10  14     2056.67     2087.07     72.86 o 
   3  10  14       85.65      102.64      8.54 o 
   4  10  14     1001.57     1059.20     10.70 o 
   5  10  14        4.81       25.11     11.57 o 
   6  10  14      648.34      629.08     12.99 o 
   7  10  14       19.61       37.88     11.02 o 
  -6  11  14      284.92      284.65     15.87 o 
  -5  11  14       19.71       52.19     19.63 o 
  -4  11  14      435.66      415.20     19.64 o 
  -3  11  14        7.02       62.10     18.26 o 
  -2  11  14     1086.12     1028.90     20.02 o 
  -1  11  14      298.49      297.92     14.19 o 
   0  11  14      108.12      131.97     13.94 o 
   1  11  14      908.58      979.44     16.44 o 
   2  11  14       20.75       29.47      9.19 o 
   3  11  14       52.22       49.57     11.12 o 
   4  11  14       61.76       48.52      9.74 o 
   5  11  14        1.26       16.25     10.22 o 
   6  11  14      149.05      190.24     11.38 o 
  -6  12  14       86.18       90.79     16.09 o 
  -5  12  14      170.31      137.04     20.88 o 
  -4  12  14      683.57      688.85     16.02 o 
  -3  12  14       46.92       98.50     19.06 o 
  -2  12  14      877.56      822.37     15.44 o 
  -1  12  14       15.18       51.13     20.06 o 
   0  12  14      785.48      785.17     25.02 o 
   1  12  14      125.89      133.35     17.69 o 
   2  12  14      780.31      791.60     17.44 o 
   3  12  14     1165.53     1154.63     38.95 o 
   4  12  14     1765.31     1769.85    113.37 o 
   5  12  14       30.39       56.63      9.96 o 
   6  12  14       97.69      127.66     13.30 o 
  -5  13  14      155.71      164.95     16.00 o 
  -4  13  14      201.12      203.26     14.81 o 
  -3  13  14       77.60      104.53     19.64 o 
  -2  13  14      786.82      779.47     20.53 o 
  -1  13  14      189.22      216.51     16.06 o 
   0  13  14       69.67       98.51     13.91 o 
   1  13  14      380.32      404.40     14.47 o 
   2  13  14       38.26       47.49     11.70 o 
   3  13  14       36.19       52.57     12.00 o 
   4  13  14       76.89       89.77     14.66 o 
   5  13  14      146.37      152.98     14.84 o 
  -4  14  14      197.93      159.37     15.52 o 
  -3  14  14       49.63       77.83     14.32 o 
  -2  14  14      175.18      176.00     14.09 o 
  -1  14  14      251.97      263.66     21.19 o 
   0  14  14      713.02      774.36     68.25 o 
   1  14  14       27.88       31.31     11.32 o 
   2  14  14      488.04      506.83     22.56 o 
   3  14  14       20.27       38.07     12.55 o 
   4  14  14      228.11      271.35     20.70 o 
  -3  15  14       30.85       19.75     15.45 o 
  -2  15  14      177.66      115.70     21.30 o 
  -1  15  14        1.15      -21.18     44.06 o 
   0  15  14      270.27      276.00     13.42 o 
   1  15  14       68.10       91.26     15.62 o 
   2  15  14       23.93       37.29      9.47 o 
   3  15  14       37.23       28.56     16.06 o 
   0  16  14      803.07      778.72     70.76 o 
  -9   0  15      998.34      941.32     27.67 o 
  -7   0  15     2331.95     2236.11     29.17 o 
  -5   0  15     4425.28     4502.85     37.27 o 
  -3   0  15     4793.38     4530.90     36.93 o 
  -1   0  15      516.51      473.20     18.17 o 
   1   0  15      466.35      425.76     17.66 o 
   3   0  15      893.22      824.60     35.00 o 
   5   0  15      454.12      447.34     11.08 o 
   7   0  15      261.02      252.73     20.43 o 
   9   0  15        2.54       26.56     13.17 o 
  -9   1  15        2.38       22.28     12.02 o 
  -8   1  15      771.51      697.34     12.70 o 
  -7   1  15      296.85      285.08     16.81 o 
  -6   1  15       26.90       42.89     15.28 o 
  -5   1  15        8.44       12.06     15.10 o 
  -4   1  15      927.92      927.05     16.75 o 
  -3   1  15      777.06      760.25     17.46 o 
  -2   1  15      160.64      156.59     11.13 o 
  -1   1  15     2408.42     2196.35     18.46 o 
   0   1  15        9.71        6.79     11.26 o 
   1   1  15     4747.24     4605.58     44.92 o 
   2   1  15      112.87      108.93     11.97 o 
   3   1  15     1034.42     1004.54     14.37 o 
   4   1  15      806.14      767.11      9.48 o 
   5   1  15      849.72      840.05     14.38 o 
   6   1  15        1.22       15.98     14.26 o 
   7   1  15     1842.97     1716.59     17.63 o 
   8   1  15      786.30      732.24     16.76 o 
   9   1  15      243.29      249.89     18.72 o 
  -9   2  15      293.39      294.78     12.54 o 
  -8   2  15       64.65       59.02     10.12 o 
  -7   2  15      440.06      423.87     16.87 o 
  -6   2  15        0.04        5.00     11.53 o 
  -5   2  15     2507.45     2525.90     20.79 o 
  -4   2  15      620.68      589.58     17.04 o 
  -3   2  15       38.77       63.73     13.13 o 
  -2   2  15       78.54       69.54     11.83 o 
  -1   2  15      638.40      617.25     24.39 o 
   0   2  15      342.11      300.60     22.19 o 
   1   2  15     1181.04     1168.00     36.50 o 
   2   2  15      129.21      117.91      9.16 o 
   3   2  15      189.18      175.65     12.99 o 
   4   2  15     1404.63     1257.53     23.37 o 
   5   2  15      927.41      886.26     33.29 o 
   6   2  15       14.88       25.21      7.35 o 
   7   2  15      692.12      647.48      9.25 o 
   8   2  15      396.00      392.32     21.14 o 
   9   2  15      622.20      600.74     33.89 o 
  -9   3  15       24.61       29.86     12.71 o 
  -8   3  15       12.53       33.97     14.55 o 
  -7   3  15        6.59       -8.07     14.97 o 
  -6   3  15        6.97       12.90     15.81 o 
  -5   3  15       26.76       33.84     16.23 o 
  -4   3  15       17.31       18.02     13.02 o 
  -3   3  15       57.55       71.08     17.09 o 
  -2   3  15      101.36      107.52     16.57 o 
  -1   3  15      636.59      597.54     27.02 o 
   0   3  15       20.13       19.34     10.08 o 
   1   3  15     1142.93     1104.06     18.63 o 
   2   3  15      146.66      186.25     19.30 o 
   3   3  15       64.27       83.78     10.03 o 
   4   3  15      230.90      251.54     11.69 o 
   5   3  15     2089.58     2003.93     35.65 o 
   6   3  15       11.43       -1.60      9.31 o 
   7   3  15     1064.00     1045.29     11.65 o 
   8   3  15        0.48       11.77     13.81 o 
   9   3  15      198.02      191.16     12.07 o 
  -9   4  15     1239.25     1215.98     15.29 o 
  -8   4  15       28.94       65.85     33.13 o 
  -7   4  15      290.11      313.93     21.40 o 
  -6   4  15        6.82       -1.67     19.59 o 
  -5   4  15     4272.77     4196.75     30.54 o 
  -4   4  15      273.02      223.82     18.71 o 
  -3   4  15      396.46      392.79     18.10 o 
  -2   4  15      151.68      157.64     17.16 o 
  -1   4  15       19.62       19.91     29.63 o 
   0   4  15        0.06       29.35     22.66 o 
   1   4  15     1395.41     1262.25     46.14 o 
   2   4  15      439.16      421.07      9.40 o 
   3   4  15     2835.07     2795.11     54.51 o 
   4   4  15     1095.99     1016.93     13.13 o 
   5   4  15      140.10      144.44     13.91 o 
   6   4  15       72.30       86.41     11.02 o 
   7   4  15       72.39       85.18      8.35 o 
   8   4  15       30.31       14.16     10.96 o 
  -8   5  15      633.25      603.83     23.71 o 
  -7   5  15       77.76       80.00     14.46 o 
  -6   5  15       46.15       86.64     19.01 o 
  -5   5  15      421.77      361.02     14.82 o 
  -4   5  15      220.24      202.33     18.18 o 
  -3   5  15       60.76       51.66     12.00 o 
  -2   5  15      160.62      172.19     12.59 o 
  -1   5  15     3567.26     3554.84     25.93 o 
   0   5  15       38.56       56.17     22.90 o 
   1   5  15      920.71      885.86     35.64 o 
   2   5  15       42.05       50.71      8.41 o 
   3   5  15      107.42      119.51      8.97 o 
   4   5  15      346.14      315.66     14.04 o 
   5   5  15     3348.95     3183.54     77.45 o 
   6   5  15       69.03       72.04     10.98 o 
   7   5  15      100.32      140.18     11.57 o 
   8   5  15      219.35      180.33     10.42 o 
  -8   6  15      121.47      132.22     16.26 o 
  -7   6  15     1051.14     1082.46     23.36 o 
  -6   6  15      159.41      130.61     20.22 o 
  -5   6  15     2939.75     2812.71     25.93 o 
  -4   6  15       69.65       83.90     17.46 o 
  -3   6  15     1942.90     1706.20     21.69 o 
  -2   6  15       29.56       38.98     16.30 o 
  -1   6  15      806.14      817.76     14.79 o 
   0   6  15       15.42       13.19     14.88 o 
   1   6  15      853.61      872.31     21.13 o 
   2   6  15        0.13        1.38     10.03 o 
   3   6  15       18.89       18.13     18.96 o 
   4   6  15      219.02      244.33     10.71 o 
   5   6  15       86.77      108.38     15.17 o 
   6   6  15       41.73       52.25      9.57 o 
   7   6  15      154.63      145.26     11.98 o 
   8   6  15      243.37      259.28     13.00 o 
  -8   7  15       36.74       43.87     16.27 o 
  -7   7  15       28.06       28.21     15.09 o 
  -6   7  15       24.27       40.08     19.61 o 
  -5   7  15       22.28       60.45     18.74 o 
  -4   7  15       59.95       43.69     17.84 o 
  -3   7  15      776.41      770.83     18.96 o 
  -2   7  15      611.72      515.15     17.69 o 
  -1   7  15     2445.53     2419.13     22.48 o 
   0   7  15        1.92        0.71     14.97 o 
   1   7  15     3578.10     3643.06    102.12 o 
   2   7  15      373.71      426.45     11.03 o 
   3   7  15     2528.77     2527.91     29.44 o 
   4   7  15      134.64      116.36      9.41 o 
   5   7  15      508.11      538.25     21.16 o 
   6   7  15       22.16       39.01      9.95 o 
   7   7  15     1204.69     1132.71     35.42 o 
   8   7  15      190.18      190.35     17.60 o 
  -8   8  15      201.25      201.21     23.76 o 
  -7   8  15     1227.83     1186.17     24.56 o 
  -6   8  15       29.84       24.78     19.79 o 
  -5   8  15      284.32      287.92     19.11 o 
  -4   8  15        1.61       19.87     17.42 o 
  -3   8  15      522.80      551.77     13.97 o 
  -2   8  15       53.93       35.18     16.98 o 
  -1   8  15     2680.76     2749.00     22.92 o 
   0   8  15      217.46      208.84     15.80 o 
   1   8  15      193.37      221.52     13.60 o 
   2   8  15     1362.30     1285.13     13.92 o 
   3   8  15       49.94       68.36      8.40 o 
   4   8  15      108.82      130.73     10.91 o 
   5   8  15      246.29      276.87     11.33 o 
   6   8  15      275.75      284.86     11.88 o 
   7   8  15      234.82      249.83     11.26 o 
  -7   9  15       51.22       88.81     21.78 o 
  -6   9  15        1.55      -12.80     20.43 o 
  -5   9  15        7.76       40.74     13.57 o 
  -4   9  15       32.41       20.53     18.12 o 
  -3   9  15     3560.64     3479.25     25.55 o 
  -2   9  15      801.89      800.61     15.10 o 
  -1   9  15      312.96      305.68     12.94 o 
   0   9  15       37.53       43.88     12.88 o 
   1   9  15      253.32      283.63     14.99 o 
   2   9  15       65.75       95.59     14.68 o 
   3   9  15     1810.41     1827.03     74.04 o 
   4   9  15      179.14      188.40     11.23 o 
   5   9  15      368.72      358.33     10.26 o 
   6   9  15       53.74       78.65      9.30 o 
   7   9  15      501.28      463.19     10.59 o 
  -7  10  15     1013.38     1048.64     25.35 o 
  -6  10  15      107.09      146.31     15.31 o 
  -5  10  15      491.83      504.70     15.34 o 
  -4  10  15       39.51       32.02     18.77 o 
  -3  10  15        9.75        5.78     18.15 o 
  -2  10  15      150.20      162.91     12.92 o 
  -1  10  15      137.83      154.90     12.92 o 
   0  10  15      335.02      341.28     14.11 o 
   1  10  15       60.66       58.91     14.37 o 
   2  10  15      156.18      154.68     10.86 o 
   3  10  15      916.96      909.00     49.73 o 
   4  10  15       15.93       11.15     11.24 o 
   5  10  15       40.78       47.90     13.49 o 
   6  10  15      424.54      469.27     28.37 o 
   7  10  15      186.13      188.69     20.89 o 
  -6  11  15       75.91      125.85     22.08 o 
  -5  11  15        1.81        0.20     14.76 o 
  -4  11  15        0.79      -11.16     13.64 o 
  -3  11  15      116.66      162.94     19.07 o 
  -2  11  15      289.36      313.44     18.35 o 
  -1  11  15     2987.28     2885.36     24.56 o 
   0  11  15      116.52      119.41     13.25 o 
   1  11  15      116.94      121.40     14.39 o 
   2  11  15      186.90      201.44     21.06 o 
   3  11  15     1103.34     1166.05     33.16 o 
   4  11  15       21.94       42.48     13.07 o 
   5  11  15      655.77      691.05     25.61 o 
   6  11  15        0.67       34.30     33.06 o 
  -6  12  15      879.98      931.27     24.94 o 
  -5  12  15      227.73      246.07     21.83 o 
  -4  12  15       43.46       60.35     14.86 o 
  -3  12  15      336.11      318.19     20.23 o 
  -2  12  15       58.42       69.18     18.38 o 
  -1  12  15      769.10      809.77     17.95 o 
   0  12  15      118.18      155.65     27.02 o 
   1  12  15      145.44      155.70     11.21 o 
   2  12  15      141.41      152.41     11.43 o 
   3  12  15        2.12       22.19     11.58 o 
   4  12  15      470.57      468.29     14.92 o 
   5  12  15      146.37      160.36      9.94 o 
  -5  13  15      348.01      401.37     23.06 o 
  -4  13  15      362.85      307.93     22.00 o 
  -3  13  15      664.20      733.60     21.52 o 
  -2  13  15      240.28      255.63     19.38 o 
  -1  13  15      681.54      709.63     18.22 o 
   0  13  15      150.99      153.75     17.33 o 
   1  13  15     1199.44     1257.13     25.77 o 
   2  13  15      433.26      496.23     23.00 o 
   3  13  15      717.08      714.83     13.31 o 
   4  13  15       74.56       72.69     21.60 o 
   5  13  15     1338.08     1387.49     13.86 o 
  -4  14  15       49.00      162.89     22.06 o 
  -3  14  15      687.75      700.50     21.86 o 
  -2  14  15      175.11      189.78     20.55 o 
  -1  14  15     1036.22     1037.45    101.73 o 
   0  14  15        7.23       21.42     16.12 o 
   1  14  15      167.07      168.91     15.16 o 
   2  14  15      631.11      595.68     33.53 o 
   3  14  15      157.64      153.58     13.19 o 
   4  14  15        2.98        3.51     11.16 o 
  -2  15  15      761.09      748.63     23.64 o 
  -1  15  15      479.11      458.48     28.16 o 
   0  15  15        9.79       17.03     13.12 o 
   1  15  15      821.04      812.40     15.40 o 
   2  15  15       38.60       26.45      9.71 o 
  -8   0  16     2002.58     1903.98     30.03 o 
  -6   0  16      282.78      314.68     25.94 o 
  -4   0  16      123.72      118.92     19.56 o 
  -2   0  16     1099.41     1080.95     63.60 o 
   0   0  16      780.69      730.79     19.23 o 
   2   0  16       18.24       20.74     16.39 o 
   4   0  16      346.43      357.96     19.03 o 
   6   0  16     1129.19     1120.71     11.75 o 
   8   0  16      433.52      433.87     13.02 o 
  -9   1  16        0.01       23.28     16.89 o 
  -8   1  16     1876.38     1909.15     21.38 o 
  -7   1  16       23.80       24.30     18.53 o 
  -6   1  16      546.69      565.41     18.26 o 
  -5   1  16       11.76       15.60     15.32 o 
  -4   1  16     4275.97     4336.92     67.69 o 
  -3   1  16     2958.90     2908.74     54.30 o 
  -2   1  16     3496.12     3463.09     42.08 o 
  -1   1  16      643.52      580.74     14.47 o 
   0   1  16     1161.71     1131.95     33.27 o 
   1   1  16      901.14      828.35     21.18 o 
   2   1  16      765.67      707.08     27.34 o 
   3   1  16     2673.90     2607.85     25.74 o 
   4   1  16      581.33      547.09     13.87 o 
   5   1  16      181.64      170.53      8.14 o 
   6   1  16      136.06      143.60      8.35 o 
   7   1  16       20.57       19.01     11.02 o 
   8   1  16      388.90      382.02      9.03 o 
  -9   2  16       40.97       38.25     17.35 o 
  -8   2  16       50.90       44.11     17.21 o 
  -7   2  16       24.58       15.40     16.14 o 
  -6   2  16      336.12      312.18     16.48 o 
  -5   2  16       52.74       64.31     15.17 o 
  -4   2  16     1867.62     1872.86     41.47 o 
  -3   2  16       47.19       58.06     12.71 o 
  -2   2  16     4749.62     4561.18    150.42 o 
  -1   2  16     1319.54     1323.04     28.69 o 
   0   2  16     2195.29     1950.17     58.51 o 
   1   2  16      686.07      716.25     15.70 o 
   2   2  16     3624.78     3590.56     21.86 o 
   3   2  16      170.19      151.30     15.19 o 
   4   2  16     4013.16     3885.14     99.45 o 
   5   2  16      166.80      191.14     10.33 o 
   6   2  16      776.09      770.65     36.42 o 
   7   2  16      149.42      149.04      8.97 o 
   8   2  16       46.78       65.85     10.58 o 
  -8   3  16      145.64      147.21     18.55 o 
  -7   3  16       97.64       92.95     16.93 o 
  -6   3  16     1281.68     1284.85     40.39 o 
  -5   3  16      105.14       78.12     19.06 o 
  -4   3  16       12.65       19.11     18.04 o 
  -3   3  16     1457.41     1419.68     22.27 o 
  -2   3  16     1877.99     1837.10     23.02 o 
  -1   3  16      694.95      756.62     31.53 o 
   0   3  16     1066.72      992.64     27.53 o 
   1   3  16     1360.65     1348.05     28.98 o 
   2   3  16       46.48       47.45      9.37 o 
   3   3  16        8.04       26.51      9.66 o 
   4   3  16      126.55      108.65     10.14 o 
   5   3  16      240.58      215.82      9.35 o 
   6   3  16      141.84      134.01     12.71 o 
   7   3  16        5.80       38.09     11.62 o 
   8   3  16      195.26      197.47     12.76 o 
  -8   4  16      160.56      163.15     22.59 o 
  -7   4  16      184.40      197.68     22.08 o 
  -6   4  16      138.29      122.60     14.28 o 
  -5   4  16        3.30        6.81     18.67 o 
  -4   4  16     1340.48     1197.37     21.69 o 
  -3   4  16       31.66       35.04     12.29 o 
  -2   4  16      795.23      659.37     19.40 o 
  -1   4  16       37.22       38.25     11.38 o 
   0   4  16     3620.62     3764.47     41.26 o 
   1   4  16      643.93      602.71     14.52 o 
   2   4  16      163.32      141.35      8.96 o 
   3   4  16        9.26       18.98      9.26 o 
   4   4  16     1724.87     1561.04     61.48 o 
   5   4  16       81.97       80.50      8.33 o 
   6   4  16      433.84      437.08     10.46 o 
   7   4  16        8.65        2.92      8.65 o 
   8   4  16      162.53      160.68     19.92 o 
  -8   5  16      710.95      705.76     18.68 o 
  -7   5  16       93.53      136.18     21.33 o 
  -6   5  16      959.54      930.49     22.44 o 
  -5   5  16      847.98      817.76     21.18 o 
  -4   5  16     2809.30     2631.49     24.94 o 
  -3   5  16     1243.89     1063.33     20.39 o 
  -2   5  16      734.42      733.01     14.52 o 
  -1   5  16      139.45      173.52     16.60 o 
   0   5  16     2164.58     2319.25     36.79 o 
   1   5  16       12.00       14.95      9.83 o 
   2   5  16      184.68      174.60      8.70 o 
   3   5  16       21.59       29.96      8.60 o 
   4   5  16       91.90       74.07     10.46 o 
   5   5  16       26.53       37.45      8.21 o 
   6   5  16       19.43       38.73      9.67 o 
   7   5  16       51.32       32.43     11.90 o 
   8   5  16      324.00      343.13     19.42 o 
  -8   6  16       93.29      103.09     23.29 o 
  -7   6  16       26.15       44.10     21.65 o 
  -6   6  16      101.71       72.68     19.97 o 
  -5   6  16       17.95       22.92     13.06 o 
  -4   6  16      307.47      303.06     13.97 o 
  -3   6  16      237.90      248.55     17.22 o 
  -2   6  16      722.60      699.95     18.21 o 
  -1   6  16        6.56       27.41     11.56 o 
   0   6  16     1193.21     1236.38     30.67 o 
   1   6  16      289.62      311.37     18.11 o 
   2   6  16      417.67      444.93     11.10 o 
   3   6  16      438.08      430.17     29.97 o 
   4   6  16     1154.86     1197.46     31.35 o 
   5   6  16      913.91      894.36     36.46 o 
   6   6  16      380.44      387.73      9.80 o 
   7   6  16        0.57       23.79     14.89 o 
   8   6  16      307.19      299.19     13.55 o 
  -8   7  16      562.99      487.62     25.21 o 
  -7   7  16      421.98      398.12     22.27 o 
  -6   7  16     1724.62     1737.08     19.78 o 
  -5   7  16      227.04      181.22     19.19 o 
  -4   7  16     1043.37      963.07     20.56 o 
  -3   7  16        2.98      -16.43     16.43 o 
  -2   7  16     1437.94     1418.24     21.01 o 
  -1   7  16       22.14       30.14     16.50 o 
   0   7  16     3501.85     3445.77     68.25 o 
   1   7  16       31.81       20.79     10.52 o 
   2   7  16       40.98       44.71     10.25 o 
   3   7  16       37.18       38.98      9.32 o 
   4   7  16       75.59       64.43      9.04 o 
   5   7  16        4.03       13.92     11.90 o 
   6   7  16      347.14      382.13     22.24 o 
   7   7  16       24.79       64.05     15.30 o 
  -7   8  16       16.25        0.45     22.23 o 
  -6   8  16       99.59       88.62     14.56 o 
  -5   8  16      430.89      408.95     14.79 o 
  -4   8  16     1635.03     1558.36     17.59 o 
  -3   8  16        0.78       -8.45     12.13 o 
  -2   8  16     2720.72     2489.63     22.82 o 
  -1   8  16     1686.97     1700.60     20.87 o 
   0   8  16      314.86      323.28     17.86 o 
   1   8  16     1994.07     2112.01     21.02 o 
   2   8  16     3824.97     3716.59    171.06 o 
   3   8  16      556.68      540.37     15.05 o 
   4   8  16     2636.07     2603.37     84.73 o 
   5   8  16      288.20      334.21     10.10 o 
   6   8  16      778.35      791.81     10.64 o 
   7   8  16       52.77       73.38     12.64 o 
  -7   9  16      361.47      393.30     17.59 o 
  -6   9  16     1207.75     1124.75     18.75 o 
  -5   9  16      212.41      191.67     20.22 o 
  -4   9  16       80.72      121.22     13.58 o 
  -3   9  16      608.33      579.81     19.06 o 
  -2   9  16       64.41      110.74     17.87 o 
  -1   9  16      426.74      449.53     13.77 o 
   0   9  16     1631.46     1506.01     51.85 o 
   1   9  16        9.24       20.38     13.34 o 
   2   9  16      268.13      255.03     10.94 o 
   3   9  16     1989.61     2000.15     58.13 o 
   4   9  16       21.63        3.15     11.11 o 
   5   9  16        0.98        7.63      9.80 o 
   6   9  16      124.06      169.02     12.49 o 
   7   9  16      232.15      244.10     22.69 o 
  -6  10  16       19.23       -1.51     21.44 o 
  -5  10  16      126.31      108.96     20.35 o 
  -4  10  16      100.12       91.79     19.02 o 
  -3  10  16        0.32       -5.13     13.47 o 
  -2  10  16     1115.44     1062.13     16.16 o 
  -1  10  16      212.32      194.86     13.43 o 
   0  10  16      315.74      337.15     11.80 o 
   1  10  16      243.67      255.15     17.05 o 
   2  10  16      352.15      362.54     10.03 o 
   3  10  16      239.27      231.49     20.47 o 
   4  10  16      318.85      332.73     19.56 o 
   5  10  16        3.09       27.65     14.44 o 
   6  10  16      474.68      453.51     21.74 o 
  -6  11  16      492.92      448.74     23.74 o 
  -5  11  16        6.74       17.56     20.93 o 
  -4  11  16      187.62      182.15     14.33 o 
  -3  11  16      665.28      681.20     15.37 o 
  -2  11  16      819.33      838.19     15.58 o 
  -1  11  16      154.24      121.20     18.25 o 
   0  11  16      988.80      947.70     16.59 o 
   1  11  16       30.67       29.69     14.91 o 
   2  11  16       25.36       29.18      9.40 o 
   3  11  16      309.55      291.75     18.46 o 
   4  11  16      414.86      453.94     11.40 o 
   5  11  16        0.63       37.10     15.94 o 
   6  11  16       31.02       17.93     11.21 o 
  -5  12  16       32.44       37.50     15.22 o 
  -4  12  16      208.21      179.40     20.70 o 
  -3  12  16       22.18       39.16     14.31 o 
  -2  12  16     1685.17     1681.02     22.75 o 
  -1  12  16       18.71       27.79     18.57 o 
   0  12  16      818.31      834.39     41.91 o 
   1  12  16      376.95      410.49     11.97 o 
   2  12  16      490.96      514.01     12.96 o 
   3  12  16     1109.43     1120.89     65.76 o 
   4  12  16     1819.21     1774.39     91.56 o 
   5  12  16      282.40      289.76     13.31 o 
  -4  13  16      202.07      179.25     21.18 o 
  -3  13  16      529.87      546.47     16.16 o 
  -2  13  16      610.88      564.75     15.61 o 
  -1  13  16       32.47       59.20     13.34 o 
   0  13  16      117.72      117.99     16.71 o 
   1  13  16        8.85       28.86     14.33 o 
   2  13  16        2.04       18.87     17.41 o 
   3  13  16        0.48        0.19     21.66 o 
   4  13  16      306.89      334.55     12.03 o 
  -3  14  16       32.04       68.83     21.75 o 
  -2  14  16       52.55       70.13     20.77 o 
  -1  14  16       43.21       44.77     14.84 o 
   0  14  16      629.72      623.64     38.09 o 
   1  14  16       15.58        2.32     15.32 o 
   2  14  16      187.41      202.96     13.20 o 
   3  14  16       41.57       43.07     13.11 o 
  -1  15  16        0.32       50.32     15.27 o 
   0  15  16       65.21       58.84     22.53 o 
   1  15  16      156.54      181.58     14.87 o 
  -7   0  17      528.94      444.10     23.88 o 
  -5   0  17      239.59      244.97     20.77 o 
  -3   0  17     3843.06     3755.97     36.28 o 
  -1   0  17      651.51      598.80     19.47 o 
   1   0  17       17.73       13.68     17.35 o 
   3   0  17      627.04      645.88     18.82 o 
   5   0  17        2.99        9.43     12.78 o 
   7   0  17       86.97       99.46     14.49 o 
  -8   1  17      306.10      250.61     18.48 o 
  -7   1  17        9.48       14.97     14.90 o 
  -6   1  17       29.00       33.30     16.29 o 
  -5   1  17     1106.38     1115.05     19.31 o 
  -4   1  17       79.27       69.44     14.56 o 
  -3   1  17     1006.93      995.55     13.97 o 
  -2   1  17     1211.92     1217.64     16.11 o 
  -1   1  17     2591.26     2433.71     69.33 o 
   0   1  17        7.33       22.34      9.65 o 
   1   1  17     8752.08     8282.06    228.74 o 
   2   1  17     1299.29     1236.98     19.04 o 
   3   1  17     1947.46     1960.21     14.62 o 
   4   1  17       14.89       18.28      7.79 o 
   5   1  17     3052.52     2882.42     22.93 o 
   6   1  17       97.80       99.28      8.57 o 
   7   1  17      282.04      292.47      8.57 o 
   8   1  17      231.24      205.02      9.37 o 
  -8   2  17      388.23      322.10     18.55 o 
  -7   2  17      428.31      426.15     17.95 o 
  -6   2  17       31.79       22.65     15.32 o 
  -5   2  17      990.15     1035.44     19.99 o 
  -4   2  17      377.63      352.12     15.15 o 
  -3   2  17     1495.28     1547.80     38.34 o 
  -2   2  17      539.08      569.86     15.26 o 
  -1   2  17     1001.05      962.46     15.37 o 
   0   2  17       15.96       31.42     12.73 o 
   1   2  17        7.35        5.76     11.84 o 
   2   2  17      580.14      475.31     29.14 o 
   3   2  17     1064.09     1064.04     11.62 o 
   4   2  17      947.09      907.65     10.38 o 
   5   2  17     1038.51      994.90     13.13 o 
   6   2  17       37.29       57.97      9.72 o 
   7   2  17     1121.31     1138.44     12.14 o 
   8   2  17      208.96      183.38     14.70 o 
  -8   3  17      123.95      122.54     18.88 o 
  -7   3  17      729.46      711.26     20.24 o 
  -6   3  17        0.52       53.65     20.34 o 
  -5   3  17      200.52      205.85     19.60 o 
  -4   3  17       15.64       24.79     12.90 o 
  -3   3  17     1037.55     1070.44     21.42 o 
  -2   3  17       47.51       57.55     16.96 o 
  -1   3  17      807.83      765.06     28.32 o 
   0   3  17       63.03       78.75     13.02 o 
   1   3  17      952.91      931.47     14.71 o 
   2   3  17      225.66      213.97     13.21 o 
   3   3  17     4739.82     4579.86    101.25 o 
   4   3  17       10.22       30.17     10.07 o 
   5   3  17      685.10      666.05      9.53 o 
   6   3  17      179.06      181.31     19.44 o 
   7   3  17      667.28      688.89     27.68 o 
   8   3  17       68.10       83.58     25.29 o 
  -8   4  17       56.85       63.32     16.70 o 
  -7   4  17      475.51      564.99     23.50 o 
  -6   4  17        5.37       16.60     19.97 o 
  -5   4  17     1113.98     1092.26     22.78 o 
  -4   4  17       84.89      101.52     17.96 o 
  -3   4  17      588.47      563.55     19.30 o 
  -2   4  17     1124.43     1049.39     19.91 o 
  -1   4  17     2047.21     2015.16    101.45 o 
   0   4  17      107.59      109.15     12.66 o 
   1   4  17       98.72      121.58     15.63 o 
   2   4  17     1688.51     1646.53     35.11 o 
   3   4  17       78.38       89.34     14.67 o 
   4   4  17        3.75       17.95      7.39 o 
   5   4  17      335.00      344.24     22.99 o 
   6   4  17      101.27      116.68     12.59 o 
   7   4  17      259.95      253.89     28.66 o 
   8   4  17      331.89      310.57     14.58 o 
  -8   5  17       58.64       73.04     16.39 o 
  -7   5  17       57.80      100.74     21.72 o 
  -6   5  17       99.74       96.03     14.80 o 
  -5   5  17      129.65      107.11     19.15 o 
  -4   5  17        0.71       23.27     18.30 o 
  -3   5  17     2706.24     2655.06     24.49 o 
  -2   5  17        4.51       -1.92     11.70 o 
  -1   5  17      590.83      579.16     18.68 o 
   0   5  17      203.79      211.31     25.15 o 
   1   5  17     3849.87     3837.71    121.89 o 
   2   5  17       46.83       54.27     10.11 o 
   3   5  17     1784.25     1709.82     75.09 o 
   4   5  17      936.94      845.30     36.21 o 
   5   5  17     1536.48     1519.38     20.55 o 
   6   5  17       68.53       62.91     11.58 o 
   7   5  17      601.92      622.72     10.30 o 
   8   5  17      102.23      113.93     19.00 o 
  -8   6  17       92.32       92.00     23.63 o 
  -7   6  17      180.85      162.26     16.21 o 
  -6   6  17      485.47      466.58     16.23 o 
  -5   6  17     1593.51     1558.46     23.23 o 
  -4   6  17       87.75       68.54     17.94 o 
  -3   6  17      981.51      960.51     20.29 o 
  -2   6  17     1059.32      985.52     19.68 o 
  -1   6  17      705.83      770.15     18.92 o 
   0   6  17       48.19       47.64     22.70 o 
   1   6  17      778.62      758.78     21.88 o 
   2   6  17      124.80      121.76     19.44 o 
   3   6  17       39.08       49.04      9.35 o 
   4   6  17      554.01      546.53     18.45 o 
   5   6  17      320.46      316.48     17.70 o 
   6   6  17      225.50      237.23     12.75 o 
   7   6  17      114.37      114.68     12.53 o 
  -7   7  17       61.31      109.88     22.35 o 
  -6   7  17      528.60      533.08     22.07 o 
  -5   7  17      509.51      564.58     20.53 o 
  -4   7  17       35.07       38.45     13.25 o 
  -3   7  17     1166.49     1213.73     20.84 o 
  -2   7  17      774.70      659.64     18.79 o 
  -1   7  17     1973.82     1907.05     18.00 o 
   0   7  17      137.99      140.24     23.57 o 
   1   7  17     4041.53     3945.13    106.55 o 
   2   7  17      347.79      307.77      9.79 o 
   3   7  17     3234.93     3205.19     38.09 o 
   4   7  17      674.03      659.03     33.77 o 
   5   7  17     1775.12     1743.94     30.02 o 
   6   7  17      400.06      437.15     11.91 o 
   7   7  17       21.30       12.29     14.48 o 
  -7   8  17      253.74      281.03     17.31 o 
  -6   8  17      295.82      304.16     21.53 o 
  -5   8  17     1575.04     1630.40     18.89 o 
  -4   8  17       60.24       46.45     13.13 o 
  -3   8  17      926.93      887.96     20.09 o 
  -2   8  17       74.28       95.58     17.51 o 
  -1   8  17      913.77      906.47     19.37 o 
   0   8  17      121.47      123.27     23.21 o 
   1   8  17     1725.90     1704.79     30.42 o 
   2   8  17      307.99      278.90     16.32 o 
   3   8  17       66.70       80.47     10.90 o 
   4   8  17       12.44       23.81     10.83 o 
   5   8  17      164.24      171.28     16.35 o 
   6   8  17       10.97       15.19     10.63 o 
   7   8  17       18.55       45.02     10.03 o 
  -7   9  17        2.95       13.07     16.24 o 
  -6   9  17      206.99      249.85     21.69 o 
  -5   9  17      888.23      860.77     21.96 o 
  -4   9  17       28.04       16.68     13.38 o 
  -3   9  17      460.95      418.79     19.23 o 
  -2   9  17       10.97      -17.24     17.24 o 
  -1   9  17      159.99      167.70     12.81 o 
   0   9  17        0.94        0.39     11.25 o 
   1   9  17      462.92      512.32     15.22 o 
   2   9  17      147.65      122.10     18.32 o 
   3   9  17     1036.96     1065.76     15.44 o 
   4   9  17        1.00       25.60     25.37 o 
   5   9  17      897.90      947.67     13.98 o 
   6   9  17      252.08      275.92     14.05 o 
  -6  10  17       11.55       70.54     21.91 o 
  -5  10  17      285.19      249.61     21.05 o 
  -4  10  17        3.92      -20.24     20.24 o 
  -3  10  17       57.30       15.18     13.24 o 
  -2  10  17       41.27       31.11     12.64 o 
  -1  10  17       95.12      116.56     12.95 o 
   0  10  17        1.80       33.27     19.58 o 
   1  10  17       53.08       45.06     16.07 o 
   2  10  17       94.16       86.37      9.55 o 
   3  10  17      736.83      729.60     11.20 o 
   4  10  17       14.75       10.85      9.14 o 
   5  10  17      343.70      338.40     36.87 o 
   6  10  17      270.85      312.40     24.28 o 
  -5  11  17      132.20      168.58     21.89 o 
  -4  11  17      343.75      339.85     21.01 o 
  -3  11  17      853.90      833.27     16.53 o 
  -2  11  17       14.22      -11.91     13.16 o 
  -1  11  17     1154.62     1176.67     21.66 o 
   0  11  17       57.02      102.71     34.99 o 
   1  11  17     1217.83     1278.85     21.07 o 
   2  11  17      222.71      247.45     11.88 o 
   3  11  17      589.67      575.66     46.23 o 
   4  11  17      104.76      108.80     15.90 o 
   5  11  17      571.66      562.43     11.50 o 
  -5  12  17      249.72      237.46     22.68 o 
  -4  12  17      103.94      148.26     20.80 o 
  -3  12  17      720.11      680.96     16.70 o 
  -2  12  17      423.43      456.74     20.43 o 
  -1  12  17      236.01      257.13     19.28 o 
   0  12  17      103.99      119.85     15.94 o 
   1  12  17      266.57      288.05     12.07 o 
   2  12  17       10.20       12.88     10.13 o 
   3  12  17       89.15       93.11     12.43 o 
   4  12  17        0.02       26.04     15.04 o 
   5  12  17       51.51       70.43     14.10 o 
  -4  13  17       34.29       28.50     15.20 o 
  -3  13  17      638.41      610.69     16.36 o 
  -2  13  17        2.50       -9.79     14.46 o 
  -1  13  17      918.72      910.54     16.60 o 
   0  13  17       36.94       74.57     24.03 o 
   1  13  17       88.70      103.44     29.99 o 
   2  13  17      512.34      528.87     10.17 o 
   3  13  17     1498.24     1495.22     17.07 o 
   4  13  17      211.03      196.76     15.76 o 
  -2  14  17      123.11      170.21     20.82 o 
  -1  14  17     1761.36     1629.27     19.68 o 
   0  14  17        7.86        5.39     17.32 o 
   1  14  17       46.47       62.96     21.33 o 
   2  14  17       22.58        6.59     11.05 o 
  -8   0  18      929.28      938.27     27.57 o 
  -6   0  18        9.62       12.08     25.46 o 
  -4   0  18      527.69      548.69     22.24 o 
  -2   0  18      212.55      205.39     12.53 o 
   0   0  18       99.74       78.51     17.20 o 
   2   0  18     2046.87     2068.90     23.33 o 
   4   0  18     1424.05     1439.66     21.73 o 
   6   0  18     1001.92      960.17     13.29 o 
   8   0  18     3852.19     3740.22    158.77 o 
  -8   1  18      926.23      906.10     21.14 o 
  -7   1  18        4.44        4.53     15.34 o 
  -6   1  18      649.11      668.11     17.57 o 
  -5   1  18        9.83       16.51     15.62 o 
  -4   1  18     1158.54     1220.74     21.84 o 
  -3   1  18     1073.15     1075.80     23.10 o 
  -2   1  18     1780.29     1709.84     42.92 o 
  -1   1  18      114.49       89.34     12.13 o 
   0   1  18      130.73      119.46     12.09 o 
   1   1  18       23.62       29.34     12.04 o 
   2   1  18      306.07      310.06     10.67 o 
   3   1  18      243.23      229.03     12.54 o 
   4   1  18       40.24       69.70     17.49 o 
   5   1  18       48.61       60.30      7.53 o 
   6   1  18      140.87      164.64     11.32 o 
   7   1  18       78.65       96.75      9.07 o 
   8   1  18      568.50      503.06     17.14 o 
  -8   2  18      237.51      234.12     18.71 o 
  -7   2  18       56.14       69.77     16.80 o 
  -6   2  18        3.51        6.60     16.69 o 
  -5   2  18      564.44      549.20     18.85 o 
  -4   2  18      228.43      214.25     14.98 o 
  -3   2  18      226.49      225.51     14.20 o 
  -2   2  18     2393.22     2403.17     22.63 o 
  -1   2  18        0.07       -6.40     12.69 o 
   0   2  18      746.20      696.82     17.68 o 
   1   2  18       32.81       46.17     13.31 o 
   2   2  18     6304.17     6100.58     80.85 o 
   3   2  18      356.40      318.24     12.33 o 
   4   2  18     1366.70     1309.65     37.70 o 
   5   2  18        3.41       12.28      9.33 o 
   6   2  18     1215.96     1244.98     33.76 o 
   7   2  18       63.65       77.24     20.69 o 
   8   2  18      464.98      518.12     45.88 o 
  -8   3  18      211.28      198.84     24.27 o 
  -7   3  18      175.72      217.26     23.02 o 
  -6   3  18      444.24      447.00     22.37 o 
  -5   3  18      136.70      145.46     19.80 o 
  -4   3  18      830.86      882.49     20.91 o 
  -3   3  18        3.02        5.08     17.48 o 
  -2   3  18      888.06      809.75     42.74 o 
  -1   3  18      474.77      483.62     26.17 o 
   0   3  18      822.82      753.80     36.12 o 
   1   3  18        2.12       11.43     12.30 o 
   2   3  18     1396.91     1295.43     67.28 o 
   3   3  18      241.54      216.19     14.31 o 
   4   3  18      357.94      355.50      9.76 o 
   5   3  18       67.68       85.57      8.61 o 
   6   3  18       28.01       40.82      9.86 o 
   7   3  18       36.91       80.79     24.28 o 
   8   3  18      410.50      423.40     12.12 o 
  -8   4  18      326.59      380.63     18.96 o 
  -7   4  18       15.06       19.69     22.06 o 
  -6   4  18        2.45      -12.23     20.42 o 
  -5   4  18        3.67       -1.63     13.35 o 
  -4   4  18      544.39      486.32     19.68 o 
  -3   4  18      517.59      480.55     19.09 o 
  -2   4  18      852.58      842.02     19.91 o 
  -1   4  18      288.32      302.13     13.76 o 
   0   4  18     2017.06     1940.20     96.79 o 
   1   4  18      439.29      416.40     68.47 o 
   2   4  18     1729.82     1698.37     49.19 o 
   3   4  18      133.52      143.36      8.11 o 
   4   4  18     1035.01      952.86     18.45 o 
   5   4  18      674.42      640.28     23.93 o 
   6   4  18     1827.66     1815.02     24.09 o 
   7   4  18        4.02       30.10     12.33 o 
   8   4  18      625.88      625.53     23.49 o 
  -8   5  18      111.56       83.14     17.63 o 
  -7   5  18        5.84       42.29     21.74 o 
  -6   5  18     1044.86     1037.68     23.81 o 
  -5   5  18      103.86      114.24     19.52 o 
  -4   5  18      770.60      774.01     20.84 o 
  -3   5  18      162.22      213.98     18.48 o 
  -2   5  18      144.35      145.39     12.44 o 
  -1   5  18      383.33      414.24     17.66 o 
   0   5  18     1236.93     1247.42     87.74 o 
   1   5  18       26.86       43.71     12.00 o 
   2   5  18        6.79        6.77     10.22 o 
   3   5  18       13.82       16.42     14.97 o 
   4   5  18       84.56       84.50     13.08 o 
   5   5  18      252.30      238.52     14.87 o 
   6   5  18      129.50      118.96     22.23 o 
   7   5  18       20.12       32.48      8.81 o 
  -7   6  18       31.75       56.23     16.14 o 
  -6   6  18      152.96      131.61     15.53 o 
  -5   6  18      115.21      116.56     19.58 o 
  -4   6  18      214.17      204.31     19.13 o 
  -3   6  18      361.67      347.09     13.73 o 
  -2   6  18      930.83     1038.36     20.36 o 
  -1   6  18     1337.74     1367.72     20.50 o 
   0   6  18      461.46      498.14     26.92 o 
   1   6  18      849.15      797.80     21.93 o 
   2   6  18     1747.77     1820.83     55.35 o 
   3   6  18     1681.98     1644.91     67.97 o 
   4   6  18      611.66      601.20     15.22 o 
   5   6  18       39.09       69.24     11.15 o 
   6   6  18     1362.11     1401.21     43.82 o 
   7   6  18      187.23      233.78     12.03 o 
  -7   7  18       49.60       74.86     23.29 o 
  -6   7  18      614.01      705.00     22.51 o 
  -5   7  18        4.90       18.46     19.32 o 
  -4   7  18     1108.02     1111.67     16.91 o 
  -3   7  18      243.16      222.04     17.99 o 
  -2   7  18      554.68      528.23     18.51 o 
  -1   7  18       32.61        2.39     16.95 o 
   0   7  18     1513.71     1658.21     37.03 o 
   1   7  18      413.11      395.81     23.00 o 
   2   7  18        3.28       17.83      8.96 o 
   3   7  18        4.72        0.21     10.69 o 
   4   7  18       76.54       84.82      9.95 o 
   5   7  18        0.08       -1.51     11.53 o 
   6   7  18       10.14       16.74     15.58 o 
   7   7  18       30.13       25.78     14.80 o 
  -7   8  18        4.87       36.27     23.65 o 
  -6   8  18        4.19      -22.21     22.21 o 
  -5   8  18      195.69      198.24     20.06 o 
  -4   8  18      176.67      209.59     19.12 o 
  -3   8  18      873.52      768.33     19.74 o 
  -2   8  18     1526.85     1437.27     21.08 o 
  -1   8  18      709.82      737.11     18.99 o 
   0   8  18      137.48      145.57     30.99 o 
   1   8  18       76.20       70.84     10.63 o 
   2   8  18     3164.58     3087.69    124.55 o 
   3   8  18       63.39       67.24     15.67 o 
   4   8  18     1833.51     1866.47     35.47 o 
   5   8  18       13.02        5.99     20.19 o 
   6   8  18      520.71      571.14     22.62 o 
  -6   9  18      196.16      212.84     22.09 o 
  -5   9  18      207.35      203.29     20.25 o 
  -4   9  18      323.73      311.67     20.38 o 
  -3   9  18      136.89      162.33     19.09 o 
  -2   9  18      106.78      183.68     18.61 o 
  -1   9  18      896.86      885.02     20.39 o 
   0   9  18       68.70       49.20     17.52 o 
   1   9  18      118.10      128.51     11.04 o 
   2   9  18      143.53      175.91     11.35 o 
   3   9  18       32.04       39.72     13.36 o 
   4   9  18       29.80       33.85     10.20 o 
   5   9  18      139.88      120.85     14.33 o 
   6   9  18        0.69        8.53     12.86 o 
  -6  10  18       74.44       81.27     23.12 o 
  -5  10  18      101.60       71.61     21.65 o 
  -4  10  18      495.95      548.11     16.05 o 
  -3  10  18      248.92      220.30     14.19 o 
  -2  10  18      187.12      202.00     13.40 o 
  -1  10  18       72.25       84.96     13.63 o 
   0  10  18     1916.28     1916.34     22.82 o 
   1  10  18     1336.54     1245.42     40.39 o 
   2  10  18      520.18      544.13     12.46 o 
   3  10  18       55.36       60.68     10.03 o 
   4  10  18      203.56      207.89     17.58 o 
   5  10  18        0.48       22.53     15.19 o 
   6  10  18     1022.28     1057.89     15.18 o 
  -5  11  18       38.21       50.65     22.06 o 
  -4  11  18      137.37      162.32     21.35 o 
  -3  11  18      472.32      501.11     15.44 o 
  -2  11  18      540.23      572.71     15.68 o 
  -1  11  18       19.50       17.71     19.14 o 
   0  11  18      395.59      380.27     26.27 o 
   1  11  18       95.65      116.50     14.50 o 
   2  11  18      103.31      113.52     12.44 o 
   3  11  18      134.20      123.91     12.37 o 
   4  11  18      252.79      279.69     14.28 o 
   5  11  18       96.74       97.69     11.86 o 
  -4  12  18      184.49      200.37     15.71 o 
  -3  12  18       70.82       85.90     14.96 o 
  -2  12  18      832.13      839.11     21.96 o 
  -1  12  18      241.60      234.05     19.66 o 
   0  12  18      826.59      807.88     75.78 o 
   1  12  18      149.30      167.49     15.80 o 
   2  12  18      708.49      712.64     36.90 o 
   3  12  18      325.36      333.99     39.13 o 
   4  12  18      316.33      328.19     13.74 o 
  -3  13  18      174.03      195.78     15.70 o 
  -2  13  18      175.10      175.68     15.02 o 
  -1  13  18       25.55        5.77     20.95 o 
   0  13  18      297.31      312.80     18.85 o 
   1  13  18      335.15      363.50     34.15 o 
   2  13  18       33.85       34.62      8.79 o 
   3  13  18       22.13       38.42     13.10 o 
  -1  14  18      195.21      208.40     15.36 o 
   0  14  18       22.39       43.03     14.24 o 
   1  14  18       74.20       92.27     15.51 o 
  -7   0  19      909.76      972.47     32.62 o 
  -5   0  19      787.07      814.93     29.04 o 
  -3   0  19     3214.32     3063.47     67.84 o 
  -1   0  19     3735.62     3399.28     29.65 o 
   1   0  19     1037.83     1036.21     21.01 o 
   3   0  19        0.35       21.14     17.74 o 
   5   0  19      147.54      155.73     19.32 o 
   7   0  19      230.10      248.32     12.59 o 
  -8   1  19        2.63        0.22     18.69 o 
  -7   1  19        1.81       17.96     17.14 o 
  -6   1  19        9.82       24.80     16.58 o 
  -5   1  19        1.22        8.56     15.84 o 
  -4   1  19       58.09       68.15     14.02 o 
  -3   1  19     1977.21     1934.39     39.89 o 
  -2   1  19      387.27      390.49     14.80 o 
  -1   1  19     1016.12      999.66     15.11 o 
   0   1  19       80.87       92.70     12.19 o 
   1   1  19       26.96       35.98     12.09 o 
   2   1  19      886.02      855.98     11.49 o 
   3   1  19     4452.20     4358.46     51.77 o 
   4   1  19      221.46      214.54     22.33 o 
   5   1  19      367.25      372.65     12.47 o 
   6   1  19       14.45       11.05     11.99 o 
   7   1  19       69.54       68.78      9.70 o 
   8   1  19        1.99        0.82      9.88 o 
  -8   2  19       19.06       37.00     19.78 o 
  -7   2  19       51.70       52.37     18.25 o 
  -6   2  19       59.15       51.81     21.63 o 
  -5   2  19     1126.59     1011.55     24.18 o 
  -4   2  19      239.31      213.67     19.54 o 
  -3   2  19     2594.45     2624.47     54.49 o 
  -2   2  19     1898.89     1802.14     17.43 o 
  -1   2  19       20.60       30.71     12.76 o 
   0   2  19        0.40       18.31     19.30 o 
   1   2  19      229.14      234.28     12.76 o 
   2   2  19     1853.15     1688.56     16.33 o 
   3   2  19       29.90       19.52     10.57 o 
   4   2  19      524.00      520.90     21.05 o 
   5   2  19       15.03       18.32      9.46 o 
   6   2  19       48.06       46.97     20.55 o 
   7   2  19      565.27      615.46     10.70 o 
   8   2  19      114.59      122.78     16.10 o 
  -8   3  19       24.19       35.21     24.71 o 
  -7   3  19       93.62      115.24     22.90 o 
  -6   3  19       47.90       66.26     21.00 o 
  -5   3  19      112.13      156.17     20.18 o 
  -4   3  19       23.65       21.97     18.57 o 
  -3   3  19      815.32      835.46     20.77 o 
  -2   3  19       88.07      131.30     15.28 o 
  -1   3  19       18.26       14.74      8.80 o 
   0   3  19      144.69      129.09     13.87 o 
   1   3  19      794.51      782.28     12.24 o 
   2   3  19       31.75       16.89     12.48 o 
   3   3  19     1246.06     1220.39     32.43 o 
   4   3  19       38.82       58.82     10.61 o 
   5   3  19     1068.37     1075.57     12.73 o 
   6   3  19       14.86       35.16     10.12 o 
   7   3  19      328.50      335.65     11.46 o 
  -7   4  19      877.12      908.49     26.23 o 
  -6   4  19        9.81       14.98     20.96 o 
  -5   4  19       47.68       40.39     19.38 o 
  -4   4  19       19.72       12.77     18.63 o 
  -3   4  19     1396.99     1358.80     22.41 o 
  -2   4  19      267.70      249.66     13.02 o 
  -1   4  19      262.85      278.14     13.73 o 
   0   4  19       18.69       36.23     23.28 o 
   1   4  19       92.13       99.16     12.69 o 
   2   4  19       51.90       37.77     19.75 o 
   3   4  19        0.49        3.41     11.54 o 
   4   4  19       68.16       77.33      9.60 o 
   5   4  19      229.87      226.72     13.55 o 
   6   4  19        3.09       23.16      9.24 o 
   7   4  19      127.59      160.02     12.84 o 
  -7   5  19      133.05      137.71     23.04 o 
  -6   5  19      308.82      327.40     21.93 o 
  -5   5  19        4.78       18.24     19.52 o 
  -4   5  19      113.02      159.49     19.07 o 
  -3   5  19      697.20      673.82     20.29 o 
  -2   5  19      211.16      191.11     17.94 o 
  -1   5  19      668.11      714.47     18.89 o 
   0   5  19       43.88       36.13     10.92 o 
   1   5  19      496.47      507.62     52.19 o 
   2   5  19       52.90       48.28      9.05 o 
   3   5  19      877.68      843.25     34.64 o 
   4   5  19      519.82      506.33     26.85 o 
   5   5  19       24.39       35.38     10.07 o 
   6   5  19       69.68       95.63     12.18 o 
   7   5  19     1370.53     1354.26     29.47 o 
  -7   6  19      924.74      918.05     20.36 o 
  -6   6  19       94.35       98.31     21.74 o 
  -5   6  19      575.33      572.33     21.28 o 
  -4   6  19      221.49      201.12     19.04 o 
  -3   6  19     1774.13     1768.20     23.09 o 
  -2   6  19       31.81       23.00     12.12 o 
  -1   6  19     2386.69     2413.36     19.88 o 
   0   6  19        0.31       18.54     10.79 o 
   1   6  19      173.24      189.95     14.45 o 
   2   6  19       22.69       37.74     10.47 o 
   3   6  19       12.79       14.57     10.82 o 
   4   6  19      150.94      188.62     10.14 o 
   5   6  19        0.05       15.51      9.84 o 
   6   6  19       14.68        6.46     20.20 o 
   7   6  19       79.21       77.57     11.63 o 
  -7   7  19        5.70        8.49     17.12 o 
  -6   7  19      129.60      112.03     21.81 o 
  -5   7  19        5.46       23.27     19.77 o 
  -4   7  19        8.30       13.23     13.16 o 
  -3   7  19     1699.86     1820.84     22.95 o 
  -2   7  19     1459.27     1350.09     21.49 o 
  -1   7  19      576.77      623.88     18.86 o 
   0   7  19       58.12       56.52     27.08 o 
   1   7  19     1233.96     1216.11     36.67 o 
   2   7  19        7.10        7.37     11.53 o 
   3   7  19     2669.84     2791.48     92.67 o 
   4   7  19      768.22      706.08     15.10 o 
   5   7  19      967.39      928.94     30.16 o 
   6   7  19       15.12       15.17     10.89 o 
  -6   8  19       73.06      128.25     21.95 o 
  -5   8  19      831.77      779.09     22.48 o 
  -4   8  19        1.09      -11.28     19.71 o 
  -3   8  19      532.42      542.27     20.09 o 
  -2   8  19       28.45       33.81     18.25 o 
  -1   8  19      839.51      859.50     15.71 o 
   0   8  19      158.82      145.46     11.94 o 
   1   8  19      131.94      142.16     10.44 o 
   2   8  19       34.10       53.44      9.74 o 
   3   8  19       59.00       77.99      9.93 o 
   4   8  19       46.45       71.58     10.09 o 
   5   8  19      736.47      729.18     11.05 o 
   6   8  19        4.80       30.53     10.95 o 
  -6   9  19      195.51      291.57     22.91 o 
  -5   9  19      229.99      227.57     22.11 o 
  -4   9  19       77.30       90.51     20.12 o 
  -3   9  19       29.19       51.29     19.51 o 
  -2   9  19       33.52       37.36     18.68 o 
  -1   9  19      404.51      402.56     18.82 o 
   0   9  19       47.76       47.24     13.11 o 
   1   9  19      135.00      144.85     11.76 o 
   2   9  19       15.82       25.90     11.35 o 
   3   9  19      330.07      304.39     18.53 o 
   4   9  19      304.09      331.68     10.85 o 
   5   9  19      430.26      437.96     13.10 o 
   6   9  19      130.68      130.12     13.14 o 
  -5  10  19       16.49       -8.10     15.77 o 
  -4  10  19      616.53      602.25     16.50 o 
  -3  10  19      271.21      314.67     14.57 o 
  -2  10  19      283.51      255.11     14.24 o 
  -1  10  19      806.00      836.45     21.04 o 
   0  10  19      317.95      350.40     14.45 o 
   1  10  19        6.73       -5.47     10.06 o 
   2  10  19        1.61        3.34     11.67 o 
   3  10  19        3.10       10.90     11.95 o 
   4  10  19        4.58       -1.76      9.51 o 
   5  10  19      424.48      391.63     13.76 o 
  -5  11  19        0.91        1.16     21.97 o 
  -4  11  19       29.97       20.74     21.10 o 
  -3  11  19      408.07      382.61     15.27 o 
  -2  11  19        2.32      -19.91     19.91 o 
  -1  11  19      549.93      568.40     15.71 o 
   0  11  19      326.63      330.45     14.44 o 
   1  11  19     1081.23     1100.66     32.76 o 
   2  11  19       41.24       60.04     10.71 o 
   3  11  19      313.44      314.18     13.02 o 
   4  11  19      245.02      226.37     11.49 o 
  -4  12  19      128.47      191.75     16.14 o 
  -3  12  19      423.36      365.88     16.43 o 
  -2  12  19      173.72      166.98     20.87 o 
  -1  12  19       17.42       10.89     19.89 o 
   0  12  19        6.86       21.25     14.26 o 
   1  12  19      123.83      125.60     10.94 o 
   2  12  19      372.74      409.91     14.70 o 
   3  12  19      205.67      214.09     12.17 o 
  -2  13  19        9.70       -0.87     14.85 o 
  -1  13  19      382.76      347.81     21.76 o 
   0  13  19        0.62       12.05     15.05 o 
   1  13  19      455.34      451.96     36.75 o 
   2  13  19      526.54      482.28     22.11 o 
  -6   0  20      220.13      212.80     28.44 o 
  -4   0  20      148.13      176.29     25.10 o 
  -2   0  20      128.63      139.68     13.93 o 
   0   0  20      555.34      551.36     19.64 o 
   2   0  20      560.56      572.47     15.27 o 
   4   0  20     1668.37     1687.62     23.13 o 
   6   0  20       17.93       80.09     20.51 o 
  -7   1  20       76.69       91.44     19.03 o 
  -6   1  20      263.30      282.25     21.14 o 
  -5   1  20       49.89       47.69     18.45 o 
  -4   1  20     2053.81     2064.10     42.60 o 
  -3   1  20      277.24      290.49     13.74 o 
  -2   1  20     3204.89     3110.55     17.15 o 
  -1   1  20     1561.51     1494.14     39.44 o 
   0   1  20       85.79       95.84     12.54 o 
   1   1  20      786.40      783.62     16.93 o 
   2   1  20     2344.55     2214.59    102.13 o 
   3   1  20        0.41      -10.58     10.77 o 
   4   1  20      110.55      128.95     13.77 o 
   5   1  20      311.92      321.55     12.38 o 
   6   1  20       56.58       50.59     11.68 o 
   7   1  20      175.59      194.17     16.80 o 
  -7   2  20       51.56       66.70     23.34 o 
  -6   2  20       55.08       67.97     21.82 o 
  -5   2  20      128.78      118.39     20.76 o 
  -4   2  20      821.06      827.67     22.41 o 
  -3   2  20        1.58        1.62     14.45 o 
  -2   2  20      988.22      933.30     23.08 o 
  -1   2  20       11.81       24.67      9.89 o 
   0   2  20     4504.92     4321.33     78.91 o 
   1   2  20       11.76       44.23     13.21 o 
   2   2  20     2958.96     2932.86     27.55 o 
   3   2  20      209.97      217.60     11.35 o 
   4   2  20     1860.16     1834.50     13.59 o 
   5   2  20        5.81        3.53     11.11 o 
   6   2  20      268.24      273.14     14.27 o 
   7   2  20        1.20       19.90     11.09 o 
  -7   3  20        9.27      -15.10     29.00 o 
  -6   3  20       86.27       87.97     21.81 o 
  -5   3  20      416.71      479.73     21.93 o 
  -4   3  20     1718.68     1696.57     24.97 o 
  -3   3  20      762.14      771.75     20.80 o 
  -2   3  20      183.83      189.45     15.98 o 
  -1   3  20      606.30      591.98     13.65 o 
   0   3  20        3.36        5.18     13.51 o 
   1   3  20      263.82      277.03     14.32 o 
   2   3  20       15.45       28.86     12.95 o 
   3   3  20       18.36       18.75     10.52 o 
   4   3  20      910.83      915.22     12.51 o 
   5   3  20      812.42      794.32     31.65 o 
   6   3  20       18.94       17.98     10.85 o 
   7   3  20       78.26       74.86     18.20 o 
  -7   4  20      115.25      138.24     23.87 o 
  -6   4  20      522.61      567.10     23.43 o 
  -5   4  20      239.30      267.72     20.84 o 
  -4   4  20      360.48      377.39     20.32 o 
  -3   4  20       34.44       50.46     18.56 o 
  -2   4  20     1150.70     1035.46     21.14 o 
  -1   4  20       21.40       23.59     10.53 o 
   0   4  20      220.10      245.55     14.41 o 
   1   4  20       23.10       33.87     10.63 o 
   2   4  20     3637.82     3620.38    178.84 o 
   3   4  20       39.36       56.41      8.70 o 
   4   4  20      431.26      412.28     20.33 o 
   5   4  20        0.26       16.36     13.27 o 
   6   4  20      204.02      200.33     19.62 o 
   7   4  20       95.43      126.91     11.24 o 
  -7   5  20        0.52      -23.50     23.50 o 
  -6   5  20      299.94      275.18     22.37 o 
  -5   5  20        0.34       -7.56     19.92 o 
  -4   5  20      461.65      415.23     20.67 o 
  -3   5  20       16.72       46.75     17.97 o 
  -2   5  20     2084.24     1942.72     23.57 o 
  -1   5  20      354.31      364.24     18.31 o 
   0   5  20      302.29      279.65     28.72 o 
   1   5  20      278.44      250.36     39.95 o 
   2   5  20      260.84      258.09     13.95 o 
   3   5  20      503.81      468.88     10.44 o 
   4   5  20      169.76      182.64     25.57 o 
   5   5  20       60.10       60.04      9.28 o 
   6   5  20       18.22       46.94     10.61 o 
   7   5  20        3.55       23.24     13.59 o 
  -7   6  20       16.04       25.44     17.06 o 
  -6   6  20        5.64      -10.33     22.09 o 
  -5   6  20       12.29        8.52     20.62 o 
  -4   6  20      107.40      107.54     19.72 o 
  -3   6  20      222.92      222.62     18.75 o 
  -2   6  20      418.03      466.10     19.47 o 
  -1   6  20      134.37      110.01     17.97 o 
   0   6  20        6.01       31.87     14.89 o 
   1   6  20        4.86       17.88     15.43 o 
   2   6  20     2084.58     2125.73     59.63 o 
   3   6  20      127.59      139.30     13.56 o 
   4   6  20      102.73      200.66     48.23 o 
   5   6  20      750.22      839.73     37.68 o 
   6   6  20      205.49      188.43     11.22 o 
  -6   7  20     1438.27     1508.90     26.13 o 
  -5   7  20      299.15      275.96     21.73 o 
  -4   7  20      454.73      434.09     15.54 o 
  -3   7  20       82.00       76.40     18.93 o 
  -2   7  20     2316.64     2361.84     20.36 o 
  -1   7  20      117.96      143.06     13.05 o 
   0   7  20     1616.59     1568.51     17.11 o 
   1   7  20       20.52       35.02     11.20 o 
   2   7  20       10.07        3.69      9.42 o 
   3   7  20      581.45      577.64     22.12 o 
   4   7  20      584.07      620.72     14.35 o 
   5   7  20      101.35      123.52     12.67 o 
   6   7  20        1.11       11.35     11.02 o 
  -6   8  20        0.40       19.89     22.72 o 
  -5   8  20       35.07       84.14     21.36 o 
  -4   8  20      739.35      766.87     21.86 o 
  -3   8  20        8.61        7.07     13.47 o 
  -2   8  20       82.59       68.63     13.23 o 
  -1   8  20        5.18       27.97     18.13 o 
   0   8  20     3433.67     3350.20     25.48 o 
   1   8  20       57.43       60.23     14.78 o 
   2   8  20     1088.37     1084.59     56.40 o 
   3   8  20      495.93      483.46     13.15 o 
   4   8  20     1533.01     1542.57     98.19 o 
   5   8  20        0.48       -3.75      9.54 o 
   6   8  20      851.64      843.89     49.19 o 
  -5   9  20      633.83      583.64     23.50 o 
  -4   9  20       98.96       83.16     14.83 o 
  -3   9  20      540.32      592.83     21.18 o 
  -2   9  20      339.56      341.36     14.46 o 
  -1   9  20      107.42      120.46     13.46 o 
   0   9  20       27.77       18.52     18.43 o 
   1   9  20      116.02      111.68     12.85 o 
   2   9  20       34.03       40.14     10.74 o 
   3   9  20       29.56       42.78     17.09 o 
   4   9  20      182.31      204.16     16.28 o 
   5   9  20      392.06      368.43     19.74 o 
  -5  10  20      263.32      220.63     17.09 o 
  -4  10  20        3.15       -2.09     14.82 o 
  -3  10  20      617.74      605.12     16.36 o 
  -2  10  20      400.03      401.98     20.36 o 
  -1  10  20       52.13       49.50     19.86 o 
   0  10  20      519.44      560.89     20.09 o 
   1  10  20      189.56      211.52     13.27 o 
   2  10  20      252.13      255.39     15.43 o 
   3  10  20        5.40       25.79     16.89 o 
   4  10  20      294.21      290.42     19.75 o 
   5  10  20      146.71      199.56     13.85 o 
  -4  11  20      273.21      247.36     22.53 o 
  -3  11  20        6.47       14.56     14.59 o 
  -2  11  20      120.97      183.92     20.56 o 
  -1  11  20      178.45      174.93     14.62 o 
   0  11  20      666.21      666.37     21.11 o 
   1  11  20       84.23       83.84     10.05 o 
   2  11  20        2.15        1.32     11.62 o 
   3  11  20       19.69       24.71     12.89 o 
   4  11  20      199.37      214.05     11.80 o 
  -3  12  20       26.12       69.58     15.97 o 
  -2  12  20      754.34      791.97     22.61 o 
  -1  12  20        1.15       10.70     14.32 o 
   0  12  20      607.23      655.64     22.20 o 
   1  12  20      249.19      270.31     11.45 o 
   2  12  20      901.29      894.08     15.42 o 
   3  12  20       84.36       88.39     11.39 o 
  -1  13  20      844.78      807.58     23.33 o 
   0  13  20      240.81      233.92     22.12 o 
   1  13  20      147.96      156.15     13.96 o 
  -7   0  21      712.44      754.23     29.31 o 
  -5   0  21      131.38      156.81     27.23 o 
  -3   0  21     1489.89     1500.54     72.72 o 
  -1   0  21     1084.88     1108.25     15.81 o 
   1   0  21     1436.58     1428.90     22.75 o 
   3   0  21        0.75        2.72     18.62 o 
   5   0  21        0.06       38.03     20.16 o 
   7   0  21       18.71       35.90     22.88 o 
  -7   1  21       25.27       27.45     20.25 o 
  -6   1  21       51.94       75.69     18.31 o 
  -5   1  21       46.34       44.33     14.82 o 
  -4   1  21        0.90       -3.58     13.46 o 
  -3   1  21     1612.38     1571.27     27.74 o 
  -2   1  21       41.14       47.25     10.41 o 
  -1   1  21      627.91      579.13     10.15 o 
   0   1  21      107.38      113.43     13.12 o 
   1   1  21     2117.93     2099.13     55.08 o 
   2   1  21       97.46       97.25     10.68 o 
   3   1  21     3030.12     2943.69     18.55 o 
   4   1  21       22.57       38.65     13.51 o 
   5   1  21      441.83      446.63     12.57 o 
   6   1  21        1.57        8.18     23.78 o 
   7   1  21     1801.17     1745.98     17.53 o 
  -7   2  21      501.70      554.98     26.13 o 
  -6   2  21       46.43       37.80     22.85 o 
  -5   2  21      697.67      751.39     24.18 o 
  -4   2  21       82.29       98.24     19.39 o 
  -3   2  21     1804.30     1795.04     22.25 o 
  -2   2  21      156.71      150.45     10.43 o 
  -1   2  21       71.94       81.41      9.30 o 
   0   2  21      206.78      213.60     13.75 o 
   1   2  21        3.64       14.15     12.44 o 
   2   2  21      199.35      195.22     13.45 o 
   3   2  21      905.04      890.69     15.18 o 
   4   2  21       61.66       70.89     13.90 o 
   5   2  21       29.76       69.27      8.92 o 
   6   2  21       26.94       39.39     12.21 o 
   7   2  21       26.47       46.16     15.11 o 
  -7   3  21       10.91       38.01     23.97 o 
  -6   3  21      134.17      160.75     23.22 o 
  -5   3  21      406.46      429.99     22.27 o 
  -4   3  21        0.61        8.10     19.14 o 
  -3   3  21       39.95       52.82     18.35 o 
  -2   3  21       27.05       18.71     16.05 o 
  -1   3  21      168.87      158.34      8.10 o 
   0   3  21       98.73       97.60     14.56 o 
   1   3  21     1406.51     1355.10     16.28 o 
   2   3  21       12.87       16.07     13.24 o 
   3   3  21      562.27      545.67     17.20 o 
   4   3  21        0.26       11.90      9.58 o 
   5   3  21     1102.31     1178.57     28.91 o 
   6   3  21       41.65       49.09     12.94 o 
   7   3  21      427.23      421.60     17.71 o 
  -7   4  21      348.00      443.38     25.86 o 
  -6   4  21       18.28       26.98     21.83 o 
  -5   4  21      165.14      236.44     21.05 o 
  -4   4  21       99.05       92.19     19.54 o 
  -3   4  21      702.81      759.04     21.14 o 
  -2   4  21        2.78      -10.22     12.72 o 
  -1   4  21       50.66       60.75      9.17 o 
   0   4  21       81.28       76.57     13.47 o 
   1   4  21      400.95      396.48     15.34 o 
   2   4  21       67.21       48.93     13.63 o 
   3   4  21       12.95        9.20     11.00 o 
   4   4  21        9.73        1.80     11.24 o 
   5   4  21       31.77       57.89     13.28 o 
   6   4  21       14.51       22.63     10.91 o 
  -6   5  21        0.00        9.83     15.64 o 
  -5   5  21        5.28        4.57     14.46 o 
  -4   5  21        1.50       19.63     19.60 o 
  -3   5  21      940.83      859.81     21.38 o 
  -2   5  21        8.34       20.56     18.13 o 
  -1   5  21      961.15      922.03     11.34 o 
   0   5  21      242.83      233.66     12.19 o 
   1   5  21     1851.43     1840.62     80.22 o 
   2   5  21       89.00       96.27     13.72 o 
   3   5  21     1745.01     1744.09     27.92 o 
   4   5  21       13.33       22.73     18.76 o 
   5   5  21      257.72      309.37     13.45 o 
   6   5  21      273.92      294.89     11.65 o 
  -6   6  21      193.97      208.60     16.40 o 
  -5   6  21      797.34      851.48     23.43 o 
  -4   6  21       40.32       54.86     19.11 o 
  -3   6  21      243.62      278.90     19.67 o 
  -2   6  21      180.61      210.86     18.92 o 
  -1   6  21     1257.34     1223.91     21.42 o 
   0   6  21       15.21       19.79     15.04 o 
   1   6  21      902.88      924.25     43.95 o 
   2   6  21     1332.41     1319.83     66.51 o 
   3   6  21       52.77       53.19      9.82 o 
   4   6  21      108.22      122.84     11.95 o 
   5   6  21       22.88       22.73     14.63 o 
   6   6  21      120.42      126.85     10.44 o 
  -6   7  21      241.06      268.71     23.34 o 
  -5   7  21        3.67      -21.04     21.04 o 
  -4   7  21      779.58      774.11     22.13 o 
  -3   7  21     1047.74      993.75     22.03 o 
  -2   7  21       76.99       58.71     18.80 o 
  -1   7  21      419.88      386.99     19.09 o 
   0   7  21      351.70      325.41     26.01 o 
   1   7  21     1388.33     1382.45     99.18 o 
   2   7  21       10.95        6.51     13.98 o 
   3   7  21     1698.82     1684.79     70.79 o 
   4   7  21      224.23      237.30     17.85 o 
   5   7  21      559.95      491.58     13.62 o 
   6   7  21      148.53      141.35     13.45 o 
  -5   8  21      930.15      852.60     23.84 o 
  -4   8  21       57.60       57.56     14.59 o 
  -3   8  21      761.38      742.20     16.70 o 
  -2   8  21      258.96      279.03     19.42 o 
  -1   8  21      286.39      331.70     14.66 o 
   0   8  21      114.03      134.84     12.52 o 
   1   8  21       96.14      102.97     11.63 o 
   2   8  21       17.02       30.65     11.42 o 
   3   8  21      616.45      573.15     21.53 o 
   4   8  21      332.45      330.58     12.95 o 
   5   8  21        9.23       17.73     10.02 o 
  -5   9  21      118.68      131.10     22.45 o 
  -4   9  21      310.11      336.10     16.27 o 
  -3   9  21       48.72       80.20     19.87 o 
  -2   9  21       59.05       76.86     19.72 o 
  -1   9  21      806.36      837.47     21.32 o 
   0   9  21      151.81      155.22     11.19 o 
   1   9  21      811.32      793.22     51.46 o 
   2   9  21      468.61      493.24     12.92 o 
   3   9  21       42.34       54.30     12.40 o 
   4   9  21      202.15      186.69     11.16 o 
   5   9  21      624.69      617.22     19.87 o 
  -4  10  21        3.73       43.22     21.50 o 
  -3  10  21      133.90      158.18     20.82 o 
  -2  10  21      173.26      159.96     20.22 o 
  -1  10  21       98.71       99.11     14.31 o 
   0  10  21      718.64      775.13     16.36 o 
   1  10  21      485.15      455.71     50.79 o 
   2  10  21        1.84       11.96     18.63 o 
   3  10  21       31.87       59.19     12.81 o 
   4  10  21      471.17      490.71     13.82 o 
  -3  11  21       96.17       63.75     15.28 o 
  -2  11  21       98.68      125.09     21.34 o 
  -1  11  21      751.12      725.81     21.66 o 
   0  11  21      242.97      238.40     20.67 o 
   1  11  21     1033.99     1041.71     16.16 o 
   2  11  21        4.84       -0.06     14.40 o 
   3  11  21      801.81      786.88     30.42 o 
  -2  12  21      304.33      298.41     16.93 o 
  -1  12  21       92.85       81.03     15.16 o 
   0  12  21      445.65      470.98     21.66 o 
   1  12  21      177.83      226.82     29.93 o 
   2  12  21       59.64       51.32     11.94 o 
  -6   0  22       65.44       88.88     28.86 o 
  -4   0  22     1080.07     1089.31     25.77 o 
  -2   0  22       56.14       84.20     14.25 o 
   0   0  22      786.11      774.28     21.49 o 
   2   0  22      802.39      821.01     21.38 o 
   4   0  22     1451.80     1487.62     18.96 o 
   6   0  22      439.59      444.71     22.85 o 
  -7   1  22       81.41       82.83     20.35 o 
  -6   1  22      380.01      410.94     19.48 o 
  -5   1  22      146.10      178.16     18.61 o 
  -4   1  22     1122.76     1105.72     16.98 o 
  -3   1  22       14.76       20.00     11.28 o 
  -2   1  22     1181.53     1235.08     12.87 o 
  -1   1  22      347.15      354.11     10.07 o 
   0   1  22     2925.12     2828.37     19.72 o 
   1   1  22       30.91       22.71     13.11 o 
   2   1  22       20.42       42.68     13.17 o 
   3   1  22       71.40       83.72     11.29 o 
   4   1  22        6.65        1.27     11.30 o 
   5   1  22      197.51      215.26     12.22 o 
   6   1  22       41.71       66.03     13.19 o 
  -6   2  22       69.47       85.58     24.02 o 
  -5   2  22       84.94       97.89     21.78 o 
  -4   2  22      144.87      112.40     20.72 o 
  -3   2  22        7.31       22.21     12.16 o 
  -2   2  22     1590.95     1652.84     18.59 o 
  -1   2  22       42.01       44.36      9.13 o 
   0   2  22     1221.28     1229.64     42.54 o 
   1   2  22      254.32      275.45     13.76 o 
   2   2  22     2128.56     2087.43     39.44 o 
   3   2  22       50.67       59.99     16.59 o 
   4   2  22     1405.31     1424.98     16.57 o 
   5   2  22      372.25      387.39     12.55 o 
   6   2  22      296.61      302.28     13.61 o 
  -6   3  22      125.11      109.44     23.57 o 
  -5   3  22      833.67      893.08     24.49 o 
  -4   3  22      158.26      112.11     20.93 o 
  -3   3  22       41.46       49.91     19.18 o 
  -2   3  22     1313.41     1342.37     17.25 o 
  -1   3  22        2.23       10.82      8.71 o 
   0   3  22     2565.27     2442.69    117.78 o 
   1   3  22      161.28      175.02     13.73 o 
   2   3  22      167.89      198.79     14.07 o 
   3   3  22        8.43       24.98     15.17 o 
   4   3  22      119.68      135.68     10.60 o 
   5   3  22      174.96      208.98     10.73 o 
   6   3  22       85.77      103.83     14.14 o 
  -6   4  22      369.85      424.77     25.07 o 
  -5   4  22       24.55       20.02     21.27 o 
  -4   4  22      304.34      334.89     20.78 o 
  -3   4  22        0.91       21.67     19.01 o 
  -2   4  22     1442.74     1422.32     19.81 o 
  -1   4  22      145.50      144.29      9.76 o 
   0   4  22       24.30       37.97     13.28 o 
   1   4  22      477.09      477.15     14.99 o 
   2   4  22     2423.63     2391.60     57.80 o 
   3   4  22      280.68      304.25     19.68 o 
   4   4  22      660.18      678.30      9.65 o 
   5   4  22       35.95       53.87     15.51 o 
   6   4  22      615.78      644.51     27.82 o 
  -6   5  22       69.69       80.48     23.43 o 
  -5   5  22       88.00      107.69     21.94 o 
  -4   5  22      964.26     1002.94     23.06 o 
  -3   5  22       25.80        4.08     19.52 o 
  -2   5  22     1090.33     1066.85     21.90 o 
  -1   5  22        6.84        6.78     10.44 o 
   0   5  22      724.85      688.12     62.05 o 
   1   5  22       80.00       72.78     15.25 o 
   2   5  22      705.10      659.51     48.73 o 
   3   5  22       14.84       18.18     12.08 o 
   4   5  22       67.21       97.44     13.18 o 
   5   5  22       98.79      108.55     10.77 o 
   6   5  22        4.09       59.75     16.32 o 
  -6   6  22      196.48      192.09     23.75 o 
  -5   6  22      244.69      242.81     22.44 o 
  -4   6  22       48.00       54.01     14.52 o 
  -3   6  22      599.62      598.60     15.92 o 
  -2   6  22      113.76       74.34     19.10 o 
  -1   6  22      389.48      354.70     16.50 o 
   0   6  22      257.62      273.84     16.22 o 
   1   6  22      629.65      626.18     17.11 o 
   2   6  22      314.28      367.86     17.49 o 
   3   6  22       46.44       51.57     10.15 o 
   4   6  22      477.64      458.20     12.92 o 
   5   6  22      760.04      848.14     41.15 o 
  -5   7  22      120.91       96.60     22.24 o 
  -4   7  22     1750.70     1842.66     25.24 o 
  -3   7  22        4.96       22.16     19.74 o 
  -2   7  22      626.98      630.95     16.02 o 
  -1   7  22       32.90       -2.23     18.84 o 
   0   7  22      281.20      254.73     14.11 o 
   1   7  22       58.92       69.91     15.42 o 
   2   7  22      648.14      668.93     15.86 o 
   3   7  22       40.44       40.64     10.24 o 
   4   7  22       63.79       76.48     10.80 o 
   5   7  22        9.40        0.32     12.81 o 
  -5   8  22      194.20      229.47     16.77 o 
  -4   8  22        5.39       54.75     20.78 o 
  -3   8  22      375.29      379.85     20.80 o 
  -2   8  22      388.60      380.80     20.60 o 
  -1   8  22        1.58        3.70     18.98 o 
   0   8  22     2125.85     2054.77     56.87 o 
   1   8  22      343.07      322.64     24.82 o 
   2   8  22      488.43      533.27     34.64 o 
   3   8  22       23.37       37.19     12.25 o 
   4   8  22     1062.29     1025.25     20.03 o 
   5   8  22      225.95      284.34     12.23 o 
  -4   9  22      460.66      455.30     23.16 o 
  -3   9  22       28.44       33.18     14.97 o 
  -2   9  22      113.63      187.46     19.92 o 
  -1   9  22       82.65       68.68     14.78 o 
   0   9  22        4.60       -0.98     51.19 o 
   1   9  22        9.25       -0.22     19.56 o 
   2   9  22      106.12      119.24     13.75 o 
   3   9  22       21.46       15.58     10.75 o 
   4   9  22       92.38       96.33     15.47 o 
  -3  10  22       23.57      -11.16     21.45 o 
  -2  10  22      313.32      274.67     15.93 o 
  -1  10  22      234.40      225.74     20.87 o 
   0  10  22      316.15      316.99     15.08 o 
   1  10  22       36.54       37.23     10.91 o 
   2  10  22      426.09      431.73     18.86 o 
   3  10  22      270.68      243.74     13.60 o 
  -2  11  22      197.55      161.66     15.59 o 
  -1  11  22      103.56       71.23     15.02 o 
   0  11  22      204.13      186.60     12.66 o 
   1  11  22        0.62        4.87     10.64 o 
   2  11  22        1.16       20.45     11.65 o 
  -5   0  23     1125.04     1152.32     24.61 o 
  -3   0  23      280.94      287.68     16.01 o 
  -1   0  23     1959.19     1940.74     19.52 o 
   1   0  23     1767.61     1731.89     24.36 o 
   3   0  23       37.39       56.89     19.59 o 
   5   0  23       41.15       61.11     21.73 o 
  -6   1  23       39.08       23.76     29.39 o 
  -5   1  23      200.78      241.59     24.38 o 
  -4   1  23        4.99        5.57     13.20 o 
  -3   1  23      130.30      120.87     11.01 o 
  -2   1  23        5.76       22.08     10.75 o 
  -1   1  23      961.16     1001.43     18.04 o 
   0   1  23      453.48      481.09     14.90 o 
   1   1  23      524.90      550.65     18.94 o 
   2   1  23     1549.96     1501.92     50.85 o 
   3   1  23     1063.90     1091.75     32.30 o 
   4   1  23      184.08      164.88     10.41 o 
   5   1  23      691.41      672.74     18.58 o 
   6   1  23      127.92      110.09     16.47 o 
  -6   2  23        4.21       -3.54     29.84 o 
  -5   2  23      326.02      299.30     28.39 o 
  -4   2  23        0.21       15.84     25.25 o 
  -3   2  23      497.59      456.34     34.24 o 
  -2   2  23        1.06       10.86     10.75 o 
  -1   2  23      211.55      212.48     10.65 o 
   0   2  23       62.64       63.53     13.69 o 
   1   2  23       25.44       24.52     13.56 o 
   2   2  23        6.36       30.93     16.57 o 
   3   2  23       88.79       85.99     10.36 o 
   4   2  23       18.45       59.46     23.07 o 
   5   2  23       40.68       31.84     15.16 o 
   6   2  23       24.70       29.89     13.45 o 
  -6   3  23       23.69       22.10     24.86 o 
  -5   3  23       18.44       29.80     22.51 o 
  -4   3  23       24.70        2.11     21.20 o 
  -3   3  23      409.62      390.65     14.66 o 
  -2   3  23        2.64        3.05     13.18 o 
  -1   3  23      580.37      611.89     18.08 o 
   0   3  23       91.09      102.18     23.06 o 
   1   3  23      307.67      328.63     14.43 o 
   2   3  23      140.67      147.42     29.92 o 
   3   3  23     2104.18     2066.56    117.87 o 
   4   3  23       43.66       62.59     12.46 o 
   5   3  23       58.18       88.02     15.65 o 
   6   3  23      191.07      181.26     12.27 o 
  -6   4  23      106.00      109.66     24.62 o 
  -5   4  23       27.83       55.57     22.38 o 
  -4   4  23       14.20       24.97     20.49 o 
  -3   4  23     1807.37     1779.74     24.94 o 
  -2   4  23       89.20      107.37     22.11 o 
  -1   4  23       77.49       89.47     11.87 o 
   0   4  23        0.03       -7.01     15.04 o 
   1   4  23       32.31       39.15     11.17 o 
   2   4  23       11.04       35.21     14.09 o 
   3   4  23      838.21      860.93     16.28 o 
   4   4  23       20.02       48.60     11.99 o 
   5   4  23       43.96       47.01      9.92 o 
   6   4  23        6.17       22.46     10.51 o 
  -5   5  23      488.72      540.84     23.47 o 
  -4   5  23      143.86      176.60     21.09 o 
  -3   5  23        3.89       23.94     19.46 o 
  -2   5  23       54.77       64.19     13.55 o 
  -1   5  23      522.70      503.61     16.40 o 
   0   5  23      199.90      210.35     12.09 o 
   1   5  23     1027.08     1032.27     37.22 o 
   2   5  23        0.29        3.57     14.45 o 
   3   5  23      374.55      401.99     61.78 o 
   4   5  23      263.44      274.43     15.86 o 
   5   5  23      515.07      572.13     19.71 o 
  -5   6  23      122.79      126.96     22.87 o 
  -4   6  23      207.58      232.39     21.80 o 
  -3   6  23     1726.41     1763.45     24.94 o 
  -2   6  23      551.01      494.11     15.44 o 
  -1   6  23      432.93      397.90     14.29 o 
   0   6  23      139.93      142.83     17.06 o 
   1   6  23      177.72      176.64     12.28 o 
   2   6  23       59.50       74.57     18.23 o 
   3   6  23      575.07      589.81     22.20 o 
   4   6  23       16.57       35.46     12.45 o 
   5   6  23      132.89      149.86     11.53 o 
  -5   7  23      360.96      341.53     17.57 o 
  -4   7  23        2.60       11.15     21.65 o 
  -3   7  23        2.47       29.52     20.07 o 
  -2   7  23       33.52       59.50     19.67 o 
  -1   7  23     1115.29     1180.36     13.78 o 
   0   7  23       78.48       89.05     11.40 o 
   1   7  23     1011.14     1075.85    117.05 o 
   2   7  23       64.18       58.16     20.23 o 
   3   7  23      558.66      575.09     16.46 o 
   4   7  23       12.62       29.86     12.70 o 
  -4   8  23       70.36       28.26     22.10 o 
  -3   8  23     1155.44     1062.13     18.48 o 
  -2   8  23      122.67      115.01     20.35 o 
  -1   8  23       12.93       29.20     14.29 o 
   0   8  23      154.75      129.64     14.18 o 
   1   8  23        3.98       -8.59     16.16 o 
   2   8  23       10.65       16.89     16.25 o 
   3   8  23      807.43      810.63     22.12 o 
   4   8  23        0.11        4.45     13.09 o 
  -3   9  23        3.75       50.20     21.55 o 
  -2   9  23      348.60      354.26     21.90 o 
  -1   9  23      580.98      552.93     21.93 o 
   0   9  23       87.46       91.62     12.01 o 
   1   9  23      590.03      604.36     22.29 o 
   2   9  23        9.49       32.75     13.22 o 
   3   9  23       29.34       20.34     11.39 o 
  -2  10  23       19.38       34.29     21.43 o 
  -1  10  23      390.29      398.19     15.95 o 
   0  10  23      270.74      249.98     17.24 o 
   1  10  23       83.23       89.51     27.06 o 
   2  10  23      126.63      140.75     13.64 o 
   0  11  23       80.60       75.79     15.46 o 
  -6   0  24       66.22       61.50     24.27 o 
  -4   0  24        1.12       -1.23     18.73 o 
  -2   0  24        2.81       21.77     14.27 o 
   0   0  24       11.76       33.82     18.83 o 
   2   0  24      102.15       93.44     20.33 o 
   4   0  24      559.10      609.53     22.07 o 
  -6   1  24     1261.05     1361.74     38.02 o 
  -5   1  24       17.05       21.67     19.32 o 
  -4   1  24      523.82      527.83     15.86 o 
  -3   1  24       77.07       75.54     12.28 o 
  -2   1  24      199.29      200.69     11.83 o 
  -1   1  24      621.90      605.15     11.05 o 
   0   1  24     2325.55     2360.18     19.50 o 
   1   1  24      474.50      454.28     28.64 o 
   2   1  24      467.22      448.91     24.75 o 
   3   1  24       20.58       26.38     11.29 o 
   4   1  24       33.24       38.53     10.57 o 
   5   1  24      614.04      647.57     57.51 o 
  -5   2  24        1.65        9.79     22.70 o 
  -4   2  24        3.77        3.49     16.21 o 
  -3   2  24      366.23      370.03     15.29 o 
  -2   2  24     1040.07      980.38     30.58 o 
  -1   2  24      280.57      297.77     11.11 o 
   0   2  24     2250.94     2204.76     73.53 o 
   1   2  24       33.19       44.65     15.07 o 
   2   2  24     1046.69     1040.71     36.91 o 
   3   2  24       65.10       74.25     18.87 o 
   4   2  24      421.02      411.94     21.23 o 
   5   2  24      101.44      106.41     27.05 o 
  -5   3  24      323.67      327.71     24.05 o 
  -4   3  24      292.13      286.39     22.91 o 
  -3   3  24        3.20        5.37     14.02 o 
  -2   3  24      163.00      147.57     13.91 o 
  -1   3  24       15.69       14.85     10.83 o 
   0   3  24       71.22       91.76     15.17 o 
   1   3  24        8.09        3.23     21.49 o 
   2   3  24      134.02      125.91     12.79 o 
   3   3  24       19.83       41.24     15.70 o 
   4   3  24       29.77       53.15     20.30 o 
   5   3  24      125.85      132.63     16.11 o 
  -5   4  24       22.71       30.53     23.18 o 
  -4   4  24      607.56      683.65     24.22 o 
  -3   4  24      183.24      177.15     14.86 o 
  -2   4  24       43.58       53.26     13.94 o 
  -1   4  24       81.57       80.49     12.25 o 
   0   4  24     1799.60     1754.86    122.95 o 
   1   4  24       23.66       20.07     14.17 o 
   2   4  24      176.55      174.21     38.97 o 
   3   4  24       96.17       83.43     15.01 o 
   4   4  24     1079.30     1104.54     49.75 o 
   5   4  24       86.42       84.21     16.34 o 
  -5   5  24      150.99      144.26     23.25 o 
  -4   5  24       47.63       37.25     21.39 o 
  -3   5  24        8.62      -10.34     20.31 o 
  -2   5  24      920.60      877.13     33.51 o 
  -1   5  24      270.49      273.41     13.78 o 
   0   5  24      339.62      314.93     25.51 o 
   1   5  24     1122.68     1061.90     50.69 o 
   2   5  24      292.34      294.71     25.67 o 
   3   5  24        2.38       12.03     16.68 o 
   4   5  24       24.09       39.19     15.66 o 
   5   5  24      122.58      124.48     16.59 o 
  -4   6  24        6.46       17.64     21.36 o 
  -3   6  24       16.57       23.91     20.70 o 
  -2   6  24       22.13       15.57     16.31 o 
  -1   6  24       31.55       40.83     13.88 o 
   0   6  24      635.86      718.32     14.12 o 
   1   6  24      164.34      178.51     16.54 o 
   2   6  24       46.50       31.88     15.30 o 
   3   6  24      182.28      174.18     15.76 o 
   4   6  24      519.55      556.04     17.11 o 
  -4   7  24      831.82      818.41     24.90 o 
  -3   7  24       27.85       47.45     20.65 o 
  -2   7  24     1126.64     1201.09     23.84 o 
  -1   7  24       12.18        5.25     14.99 o 
   0   7  24      325.22      355.31     29.63 o 
   1   7  24      155.71      207.42     16.34 o 
   2   7  24      490.99      502.56     16.80 o 
   3   7  24       39.07       40.20     16.04 o 
   4   7  24      240.15      273.56     13.75 o 
  -3   8  24        8.78       22.16     21.99 o 
  -2   8  24      676.41      636.21     17.08 o 
  -1   8  24       30.26       31.42     12.24 o 
   0   8  24     1007.38      979.78     52.16 o 
   1   8  24      251.47      266.15     13.95 o 
   2   8  24     1298.54     1293.88     48.68 o 
   3   8  24      500.85      509.90     14.13 o 
  -2   9  24      108.47      109.21     15.85 o 
  -1   9  24       30.89       65.64     15.09 o 
   0   9  24      173.62      200.23     11.12 o 
   1   9  24       32.87       48.19     17.86 o 
   2   9  24       40.01       63.13     17.63 o 
  -1  10  24       19.85       51.62     21.52 o 
   0  10  24      289.50      288.12     13.50 o 
  -5   0  25     1238.45     1334.21     62.13 o 
  -3   0  25     1118.38     1166.76     55.97 o 
  -1   0  25      794.74      805.10     40.79 o 
   1   0  25     1265.92     1294.79     24.80 o 
   3   0  25      327.50      389.41     21.35 o 
   5   0  25      102.23      171.42     16.90 o 
  -5   1  25       24.04       19.30     20.34 o 
  -4   1  25      146.35      148.57     17.35 o 
  -3   1  25      186.92      200.02     12.58 o 
  -2   1  25     1030.50     1035.56     14.12 o 
  -1   1  25      219.46      230.30     11.33 o 
   0   1  25      101.18      124.02     15.75 o 
   1   1  25      950.29      945.35     16.83 o 
   2   1  25       24.66       46.34     12.03 o 
   3   1  25      365.56      348.10     51.00 o 
   4   1  25      105.02      137.00     15.61 o 
   5   1  25      949.40      922.33     54.53 o 
  -5   2  25      612.78      619.55     22.07 o 
  -4   2  25       12.52       15.50     16.93 o 
  -3   2  25      337.34      374.29     25.29 o 
  -2   2  25      119.94      133.71     12.19 o 
  -1   2  25      588.61      608.78     12.18 o 
   0   2  25        0.42       14.70     15.81 o 
   1   2  25      197.59      225.69     15.07 o 
   2   2  25      117.14      122.47     12.46 o 
   3   2  25      175.68      186.82     15.20 o 
   4   2  25        3.17      -10.44     15.57 o 
   5   2  25       17.76       13.17     30.34 o 
  -5   3  25        0.73       -2.07     23.92 o 
  -4   3  25      131.93      137.43     15.97 o 
  -3   3  25       40.20       60.93     14.74 o 
  -2   3  25       99.55       93.87     14.22 o 
  -1   3  25      680.91      648.93     12.99 o 
   0   3  25       57.65       58.14     14.82 o 
   1   3  25       26.36       30.44     17.98 o 
   2   3  25        5.27       36.27     16.13 o 
   3   3  25      334.02      350.69     13.23 o 
   4   3  25        4.94       19.11     20.55 o 
  -4   4  25       62.11       68.19     22.59 o 
  -3   4  25      756.82      824.68     25.02 o 
  -2   4  25       44.39        9.79     14.28 o 
  -1   4  25      408.88      394.48     17.15 o 
   0   4  25        5.73        0.48     16.47 o 
   1   4  25      379.12      378.73     17.15 o 
   2   4  25      928.58      965.93     17.37 o 
   3   4  25      150.63      157.04     32.55 o 
   4   4  25       19.83        4.37     17.97 o 
  -4   5  25       64.76       85.33     22.29 o 
  -3   5  25       56.90       91.91     17.13 o 
  -2   5  25        7.65       27.57     14.35 o 
  -1   5  25      600.22      550.82     15.94 o 
   0   5  25        8.85       22.73     12.89 o 
   1   5  25      482.34      511.47     17.72 o 
   2   5  25      522.19      492.27     17.78 o 
   3   5  25      895.65      928.00     69.09 o 
   4   5  25       67.10       70.93     18.85 o 
  -4   6  25      466.53      491.58     23.77 o 
  -3   6  25      745.78      711.80     18.04 o 
  -2   6  25        0.12       17.38     11.77 o 
  -1   6  25      322.79      324.31     14.95 o 
   0   6  25      177.44      177.92     13.26 o 
   1   6  25      885.85      968.31     37.73 o 
   2   6  25       34.45       46.28     12.87 o 
   3   6  25       14.28       14.18     14.04 o 
  -3   7  25        1.21       35.96     21.16 o 
  -2   7  25       28.48       17.42     12.34 o 
  -1   7  25      483.77      508.88     20.36 o 
   0   7  25        0.13        9.36     14.46 o 
   1   7  25      289.84      273.07     21.50 o 
   2   7  25      237.02      228.51     15.88 o 
   3   7  25      142.12      127.40     20.68 o 
  -2   8  25        1.31        7.32     27.54 o 
  -1   8  25      466.83      471.00     18.79 o 
   0   8  25      105.38      132.08     15.35 o 
   1   8  25       55.50       54.99     17.98 o 
   2   8  25       11.65       -2.93     17.80 o 
   0   9  25       12.63       17.23     12.27 o 
  -4   0  26      181.42      206.88     24.34 o 
  -2   0  26       64.30       59.08     15.23 o 
   0   0  26      356.19      385.58     22.44 o 
   2   0  26      244.19      257.55     22.00 o 
   4   0  26       15.36       80.93     22.92 o 
  -4   1  26      162.12      166.77     20.73 o 
  -3   1  26        1.44       10.56     13.67 o 
  -2   1  26     2214.07     2273.69     33.96 o 
  -1   1  26       19.08       19.25     10.73 o 
   0   1  26      572.03      594.11     17.53 o 
   1   1  26      479.90      484.61     22.95 o 
   2   1  26      800.28      807.51     22.43 o 
   3   1  26       11.12        6.49     12.54 o 
   4   1  26      138.29      157.70     22.74 o 
  -4   2  26        7.54       -4.45     16.03 o 
  -3   2  26       13.30       16.25     15.00 o 
  -2   2  26      829.71      835.04     17.67 o 
  -1   2  26       21.69       24.25     10.35 o 
   0   2  26     1470.82     1592.61     77.63 o 
   1   2  26       34.74       31.85     14.88 o 
   2   2  26      718.00      757.53     17.06 o 
   3   2  26       74.41       58.74     13.27 o 
   4   2  26      753.73      719.57     17.56 o 
  -4   3  26      403.39      371.84     35.73 o 
  -3   3  26      252.50      258.17     16.00 o 
  -2   3  26        4.21        4.47     14.67 o 
  -1   3  26        0.37        5.77     11.96 o 
   0   3  26      109.34      160.89     16.76 o 
   1   3  26       40.01       66.79     16.69 o 
   2   3  26        1.90       25.05     12.21 o 
   3   3  26        0.46       -4.49     16.15 o 
   4   3  26        0.70       -0.19     16.39 o 
  -4   4  26      185.20      194.40     18.49 o 
  -3   4  26       46.73       48.57     15.28 o 
  -2   4  26      423.75      422.82     15.66 o 
  -1   4  26      200.12      234.81     14.93 o 
   0   4  26     1429.36     1462.42     90.04 o 
   1   4  26      879.87      856.63     55.88 o 
   2   4  26       61.19       68.25     15.75 o 
   3   4  26       15.39        9.32     16.44 o 
  -3   5  26        0.71      -15.53     20.44 o 
  -2   5  26      454.72      431.06     16.10 o 
  -1   5  26       15.56        5.76     16.39 o 
   0   5  26      821.33      768.15     31.55 o 
   1   5  26       20.81       50.80     17.26 o 
   2   5  26      535.68      517.35     61.14 o 
   3   5  26      153.64      151.60     19.61 o 
  -3   6  26      169.42      177.22     16.57 o 
  -2   6  26        4.08       22.83     15.27 o 
  -1   6  26      154.18      157.08     16.33 o 
   0   6  26      211.33      229.41     20.52 o 
   1   6  26        3.16       16.19     13.94 o 
   2   6  26      143.31      148.85     17.92 o 
  -2   7  26      976.86      966.33     15.32 o 
  -1   7  26       17.78        8.90     12.67 o 
   0   7  26       27.77       54.28     12.33 o 
   1   7  26       88.94       77.67     14.47 o 
   2   7  26      897.24      918.05     34.74 o 
  -3   0  27       89.95       85.02     20.26 o 
  -1   0  27      765.99      824.54     17.89 o 
   1   0  27      213.97      225.70     22.29 o 
   3   0  27      975.64      997.71     25.69 o 
  -3   1  27        5.23       17.28     16.29 o 
  -2   1  27      326.06      338.18     13.62 o 
  -1   1  27      381.89      404.17     12.54 o 
   0   1  27       14.66       30.68     16.82 o 
   1   1  27     1094.61     1146.60     30.26 o 
   2   1  27       40.08       34.33     26.62 o 
   3   1  27      174.39      175.36     27.40 o 
  -3   2  27       10.67       13.82     15.81 o 
  -2   2  27      292.32      284.48     16.50 o 
  -1   2  27      434.59      461.10     12.84 o 
   0   2  27       49.95       62.39     17.12 o 
   1   2  27      298.89      314.92     16.66 o 
   2   2  27      922.30      968.48     76.29 o 
   3   2  27      169.29      173.42     27.69 o 
  -3   3  27      104.51      109.06     15.88 o 
  -2   3  27       14.80       14.64     17.18 o 
  -1   3  27     1232.50     1287.94     31.97 o 
   0   3  27       25.23       45.54     12.61 o 
   1   3  27      662.68      729.44     17.89 o 
   2   3  27        2.40        6.98     16.25 o 
   3   3  27       89.92       97.29     20.36 o 
  -3   4  27        5.93       18.38     22.51 o 
  -2   4  27       16.88       27.95     15.06 o 
  -1   4  27     1097.20     1118.03     17.66 o 
   0   4  27       40.50       45.85     12.01 o 
   1   4  27       93.28      110.25     33.07 o 
   2   4  27        7.55       10.26     19.27 o 
  -2   5  27       58.91       59.30     15.70 o 
  -1   5  27      370.74      367.54     13.96 o 
   0   5  27        0.88       16.20     11.43 o 
   1   5  27      342.91      349.86     18.67 o 
   2   5  27      166.73      158.39     17.01 o 
  -1   6  27      506.46      504.51     16.66 o 
   0   6  27       33.12       29.82     15.37 o 
   1   6  27       12.09       23.55     14.28 o 
  -2   0  28       66.92       49.24     20.64 o 
   0   0  28      515.35      542.58     17.09 o 
   2   0  28       30.66       10.93     23.71 o 
  -2   1  28      323.03      337.91     14.47 o 
  -1   1  28       20.91       12.29     11.51 o 
   0   1  28      483.65      478.54     23.95 o 
   1   1  28      157.29      161.33     16.67 o 
   2   1  28       97.52       95.97     16.60 o 
  -2   2  28       29.89       14.08     16.26 o 
  -1   2  28        4.02       12.12     12.58 o 
   0   2  28      136.22      131.98     15.28 o 
   1   2  28       83.51       90.02     18.43 o 
   2   2  28      429.78      443.64     18.09 o 
  -1   3  28      102.74      123.92     14.27 o 
   0   3  28     1023.01     1025.72     33.15 o 
   1   3  28       19.43       45.51     17.35 o 
   0   4  28       88.39       77.42     11.29 o 
                                                 
